# Supplementary material for: Unexpected Actors in Inflammatory Bowel Disease Revealed by Machine Learning from Whole-Blood Transcriptomic Data
Source: Genes (Basel). 2022 Sep 1;13(9):1570. doi: 10.3390/genes13091570 (PMC9498489; doi:10.3390/genes13091570)
Supplement: Supplementary file 1 [file genes-13-01570-s001.zip]

Archive with 2 entries (2 files):
- Code.R
- Supplementary Table S1.xlsx
