# Supplementary material for: Unexpected Actors in Inflammatory Bowel Disease Revealed by Machine Learning from Whole-Blood Transcriptomic Data
Source: Genes (Basel). 2022 Sep 1;13(9):1570. doi: 10.3390/genes13091570 (PMC9498489; doi:10.3390/genes13091570)
Supplement: Supplementary file 1 [file genes-13-01570-s001.zip › Code.R]

library(glmnet)
library(broom)
library(pROC)
library(clustifyr)

#====================================================
# Reading in the data
#====================================================

# tx is the normalized counts table with genes in rows, patients in columns
# 1st column contains unique gene and transcript names
tx <- read.csv('transcripts.csv',
               stringsAsFactors = FALSE)
keys <- tx[[1]]
tx <- log2(1+tx[, -1])

# pheno contains four columns: patient ID, age category, diagnosis (UC, CD, NonIBD)
# and severity on a scale from 0 (none-control) to 4 (severe)
pheno <- read.csv('phenotypes.csv', stringsAsFactors = FALSE)
pheno <- pheno[match(names(tx), pheno$sample), ]
all(pheno$sample == names(tx))

#====================================================
# Subsetting in the data - choose variant
#====================================================
# Choose manually (none OR A) + (none OR B OR C) + (D OR E OR F)
# And set analysis name to save files adequately

# analysis.name = 'total-IBD-vs-NonIBD'
# analysis.name = 'total-CD-vs-NonIBD'
# analysis.name = 'total-UC-vs-NonIBD'
# analysis.name = 'children-IBD-vs-NonIBD'
# analysis.name = 'adults-IBD-vs-NonIBD'
# analysis.name = 'severe-IBD3-vs-NonIBD'
# analysis.name = "children-severe-IBD3-vs-NonIBD"
# analysis.name = "severe-IBD34-vs-NonIBD"
# analysis.name = "mild-IBD1-vs-NonIBD"
# analysis.name = "severe-CD-vs-control"
# analysis.name = "severe-UC-vs-control"
analysis.name <- "analysis name here"

# A # (pre-filter) Only severe disease (can be modified to compare other severity also)
pheno$severity[is.na(pheno$severity)] <- -1 # remove NAs from the filtering step
tx <- tx[, (pheno$severity==0 | pheno$severity==3 | pheno$severity==4)] # severe
pheno <- pheno[(pheno$severity==0 | pheno$severity==3 | pheno$severity==4), ] # severe
# tx = tx[, (pheno$severity==0 | pheno$severity==1)] # mild
# pheno = pheno[(pheno$severity==0 | pheno$severity==1), ] # mild

# B # (pre-filter) Only children
tx <- tx[, pheno$age == 'CHILD']
pheno <- pheno[pheno$age == 'CHILD', ]

# C # (pre-filter) Only adults
tx <- tx[, pheno$age == 'ADULT']
pheno <- pheno[pheno$age == 'ADULT', ]

# D # IBD vs NonIBD
table.subset <- tx
rownames(table.subset) <- keys
pheno.subset <- pheno
table.subset <- rbind(table.subset, ifelse(pheno.subset$dx == 'NonIBD', 0, 1))

# E # UC vs NonIBD
table.subset <- tx[, c(which(!pheno$dx %in% 'CD'))]
rownames(table.subset) <- keys
pheno.subset <- pheno[c(which(!pheno$dx %in% 'CD')), ]
table.subset <- rbind(table.subset, ifelse(pheno.subset$dx == 'UC', 1, 0))

# F # CD vs NonIBD
table.subset <- tx[, c(which(!pheno$dx %in% 'UC'))]
rownames(table.subset) <- keys
pheno.subset <- pheno[c(which(!pheno$dx %in% 'UC')), ]
table.subset <- rbind(table.subset, ifelse(pheno.subset$dx == 'CD', 1, 0))

#====================================================
# Preparing cross-validation
#====================================================

set.seed(123)
lead <- sample(1:ncol(table.subset), ncol(table.subset))
lead.list <- list()
lead.base <- round(ncol(table.subset)/10)
for(i in 1:10) {
  lead.part <- lead[(i*lead.base-(lead.base-1)):(i*lead.base)]
  lead.list[[i]] <- lead.part[!is.na(lead.part)]
}

genes.vector <- c()
lambda.sequence <- seq(0.01,0.4,0.01)
prediction.table <- matrix(nrow = length(lambda.sequence), ncol = 14, data = NA)

#====================================================
# Cross-validation
#====================================================

for(i in 1:10) {
  
  table.cv.train <- table.subset[, -lead.list[[i]]]
  table.cv.test <- table.subset[, lead.list[[i]]]
  
  # select features using PCA
  features <- feature_select_PCA(
    mat = table.cv.train[-nrow(table.cv.train), ], # remove diagnosis vector
    pcs = NULL,
    n_pcs = 3,
    percentile = 0.95,
    if_log = TRUE
  )
  
  # modeling
  table.cv.train.t <- t(table.cv.train)
  table.cv.train.t[, 1:(ncol(table.cv.train.t)-1)] <- 
    scale(table.cv.train.t[, 1:(ncol(table.cv.train.t)-1)], center = TRUE, scale = TRUE)
  
  model <- glmnet(table.cv.train.t[, colnames(table.cv.train.t) %in% features], 
                  table.cv.train.t[, ncol(table.cv.train.t)], 
                  alpha = 1, family = "binomial", type.measure = "auc", lambda = lambda.sequence,
                  maxit = 1e+04, upper.limits = rep(0.1, length(features)),
                  lower.limits = rep(-0.1, length(features)))
  
  table.cv.test.t <- t(table.cv.test)
  table.cv.test.t[, 1:(ncol(table.cv.test.t)-1)] <- 
    scale(table.cv.test.t[, 1:(ncol(table.cv.test.t)-1)], center = TRUE, scale = TRUE)
  
  # assessment of performance with ROC
  prediction <- predict.glmnet(model, 
                               newx=table.cv.test.t[, colnames(table.cv.train.t) %in% features], 
                               type="response")
  
  for(k in 1:ncol(prediction)) {
    roc <- roc(predictor = prediction[, k], 
               response = table.cv.test.t[, ncol(table.cv.test.t)])
    prediction.table[k, 1] <- k
    prediction.table[k, 2+i] <- auc(roc)
  }
  
  genes <- tidy(coef(model))
  genes <- genes[order(abs(genes$value), decreasing = TRUE), ]
  genes.vector <- c(genes.vector, genes$row)
}

#====================================================
# Summarizing performance
#====================================================

colnames(prediction.table) <- c('order', 'lambda', seq(1,10, 1), 'meanAUC', 'AUCse') # cv iterations labeled
prediction.table <- as.data.frame(prediction.table)
prediction.table$lambda <- rev(lambda.sequence)
prediction.table$meanAUC <- apply(prediction.table[, 3:12], MARGIN = 1, FUN = mean)
stderror <- function(x) {
  return(sd(x)/sqrt(length(x)))
}
prediction.table$AUCse <- apply(prediction.table[, 3:12], MARGIN = 1, FUN = stderror)
q2auc <- quantile(prediction.table$meanAUC[prediction.table$meanAUC > 0.5], probs = 0.5)
q2auc.index <- which.min(abs(prediction.table$meanAUC-q2auc))
selected.lambda <- prediction.table$lambda[q2auc.index]
auc.for.selected.lambda <- prediction.table$meanAUC[q2auc.index]
auc.90ci <- quantile(unlist(prediction.table[q2auc.index, 3:12]), probs = c(0.1,0.9))
print(paste0('Selected lambda: ', selected.lambda, ', yielding AUC ', round(auc.for.selected.lambda, 2),
             ' 90%CI (', round(auc.90ci[1], 2),'-', round(auc.90ci[2], 2),')'))

genes.summary <- as.data.frame(table(genes.vector))
genes.summary <- genes.summary[order(genes.summary$Freq, decreasing = TRUE), ]  

#====================================================
# Modeling on the whole set; result output
#====================================================

features.full <- feature_select_PCA(
  mat = table.subset[-nrow(table.subset), ], # remove diagnosis vector
  pcs = NULL,
  n_pcs = 3,
  percentile = 0.95,
  if_log = TRUE
)

table.subset.t <- t(table.subset)
table.subset.t[, 1:(ncol(table.subset.t)-1)] = 
  scale(table.subset.t[, 1:(ncol(table.subset.t)-1)], center = TRUE, scale = TRUE)

model.full <- glmnet(table.subset.t[, colnames(table.subset.t) %in% features.full], 
                table.subset.t[, ncol(table.subset.t)], 
                alpha=1, family="binomial", type.measure="auc", lambda=selected.lambda,
                maxit = 1e+04, upper.limits = rep(0.05, length(features.full)),
                lower.limits = rep(-0.05, length(features.full)))
genes.full <- tidy(coef(model.full))
genes.full <- genes.full[order(abs(genes.full$value), decreasing = TRUE), ]


write.csv(prediction.table, paste0('Lasso ', analysis.name, ' CV prediction table.csv'))
write.csv(genes.summary, paste0('Lasso ', analysis.name, ' genes summary lambda', 
                                selected.lambda, ' AUC', round(auc.for.selected.lambda, 2), 
                                ' 90CI', round(auc.90ci[1], 2),' ', round(auc.90ci[2], 2), '.csv'))
write.csv(genes.full, paste0('Lasso ', analysis.name, ' genes full.csv'))
write.csv(features.full, paste0('Lasso ', analysis.name, ' features full.csv'))
save(model.full, file = paste0('Lasso ', analysis.name, ' model full.Rdata'))
