# Supplementary material for: Unexpected Actors in Inflammatory Bowel Disease Revealed by Machine Learning from Whole-Blood Transcriptomic Data
Source: Genes (Basel). 2022 Sep 1;13(9):1570. doi: 10.3390/genes13091570 (PMC9498489; doi:10.3390/genes13091570)
Supplement: Supplementary file 1 [file genes-13-01570-s001.zip › Supplementary Table S1.xlsx]

## Sheet: severe IBD vs control
Gene	Transcript	Coefficient		Gene	Transcript	Count		Legend
ITGB4	NM_000213	0.05		GALNT14	NM_024572	300
FCGR1A	NM_000566	0.05		FCGR1A	NM_000566	275		Table on the left illustrates transcripts included in the lasso model
FCGR1B	NM_001017986	0.05		CACNA1E	NM_001205293	219		built using optimal lambda as determined using ROC AUC value
SEMA4A	NM_001193300	0.05		JCHAIN	NM_144646	216		in the 10-fold cross-validation process (see methods).
CACNA1E	NM_001205293	0.05		NPSR1-AS1	NR_015356	205
PLP2	NM_002668	0.05		ITGB4	NM_000213	171		Table on the right lists transcripts by the count of times included
TK1	NM_003258	0.05		TK1	NM_003258	143		in lasso models explored within the cross-validation process.
TLR5	NM_003268	0.05		LOC200772	NR_033841	142
CD274	NM_014143	0.05		DOK4	NM_018110	137
OPLAH	NM_017570	0.05		THEM5	NM_182578	124
DOK4	NM_018110	0.05		YBX3P1	NR_027011	124
GALNT14	NM_024572	0.05		SCARNA5	NR_003008	123
JCHAIN	NM_144646	0.05		DDX12P	NR_033399	122
THEM5	NM_182578	0.05		CD274	NM_014143	119
IGLL5	NM_001178126	0.0120614		FCGR1B	NM_001017986	116
GPR160	NM_014373	0.00329272		ARHGAP8	NM_001017526	99
RAD23A	NM_005053	0.000364789		FLJ40194	NR_034161	97
TAS2R31	NM_176885	-0.00448148		IGLL5	NM_001178126	96
DDX12P	NR_033399	-0.0299394		LYPD2	NM_205545	95
SNORA19	NR_002917	-0.032619		SERINC2	NM_178865	95
CRYGS	NM_017541	-0.0359692		CRYGS	NM_017541	93
PURA	NM_005859	-0.0469304		PLP2	NM_002668	93
LYPD2	NM_205545	-0.05		RAD23A	NM_005053	93
SCARNA5	NR_003008	-0.05		CD248	NM_020404	83
NPSR1-AS1	NR_015356	-0.05		SGIP1	NM_032291	78
YBX3P1	NR_027011	-0.05		OPLAH	NM_017570	77
LOC200772	NR_033841	-0.05		SNORA1	NR_003026	73
(Intercept)		-0.274122		BCAM	NM_005581	72
				HECTD4	NM_001109662	70
Lambda	Mean AUC (CV)	90%CI		PGF	NM_002632	69
0.13	0.91	0.83-0.98		TLR5	NM_003268	67
				SEMA4A	NM_001193300	60
Alpha in all models = 1 (lasso)				SNORA19	NR_002917	55
				MZB1	NM_016459	54
				PURA	NM_005859	54
				SNORA79	NR_003021	53
				SYTL2	NM_206927	53
				DEFA4	NM_001925	52
				REG4	NM_032044	51
				ZNF860	NM_001137674	51
				FCGR1CP	NR_027484	50
				MMRN1	NM_007351	50
				NA	NM_001013692	50
				INSC	NM_001031853	49
				MT1L	NR_001447	48
				TAS2R31	NM_176885	47
				ESPN	NM_031475	46
				GPR160	NM_014373	44
				YIPF6	NM_173834	43
				RAB2B	NM_032846	42
				MAK	NM_001242385	41
				TPPP3	NM_015964	41
				GUCY2GP	NR_028134	39
				SLC26A8	NM_001193476	39
				GPR15	NM_005290	38
				HIST3H2BB	NM_175055	37
				LOC100132287	NR_028322	37
				SIGLEC14	NM_001098612	37
				GZMK	NM_002104	34
				SNORD57	NR_002738	34
				HEMGN	NM_197978	33
				ERMARD	NM_018341	32
				SLC26A4-AS1	NR_028137	31
				CEP57L1	NM_173830	29
				GPAT3	NM_032717	29
				TXNDC5	NM_030810	28
				CENPS	NM_199294	27
				IFI27	NM_005532	27
				JDP2	NM_001135049	27
				RGS10	NM_001005339	27
				SMIM24	NM_001136503	27
				LOC100132062	NR_028325	26
				NME8	NM_016616	26
				KLRF1	NM_016523	25
				METTL14	NM_020961	25
				BIK	NM_001197	24
				CEP83	NM_001042399	24
				IL17RA	NM_014339	24
				DSC2	NM_024422	23
				KLF5	NM_001730	23
				RBM15	NM_022768	23
				CAPN5	NM_004055	22
				LINC00471	NR_024079	22
				SMG1P7	NR_033959	22
				SMIM3	NM_032947	22
				UBE2B	NM_003337	22
				CENPE	NM_001813	21
				DNAJB4	NM_007034	21
				GPR12	NM_005288	21
				GPRC5B	NM_016235	21
				KIR2DL1	NM_014218	21
				YPEL4	NM_145008	21
				LRRC61	NM_023942	20
				PGLYRP1	NM_005091	20
				TCEA3	NM_003196	20
				NUTM2A-AS1	NR_024397	19
				TRABD2A	NM_001080824	19
				HDGFL3	NM_016073	18
				LINC00477	NR_029451	18
				PARD3	NM_019619	18
				AZU1	NM_001700	17
				CDKN3	NM_005192	17
				CD55	NM_001114752	16
				CFAP61	NM_015585	16
				FAM74A4	NR_027461	16
				FNTA	NM_002027	16
				MTRNR2L6	NM_001190487	16
				NFATC2	NM_173091	16
				ANKRD22	NM_144590	15
				LRRN3	NM_018334	15
				BLVRB	NM_000713	14
				CDR1	NM_004065	14
				DOK3	NM_024872	14
				PNPLA3	NM_025225	14
				TSPO	NM_000714	14
				ALOX15	NM_001140	13
				GPR174	NM_032553	13
				KRT23	NM_015515	13
				NKAIN3-IT1	NR_027378	13
				SLX1A	NM_001014999	13
				CLEC1B	NM_016509	12
				EMC3	NM_018447	12
				EPB41L4A	NM_022140	12
				EXOSC6	NM_058219	12
				GLIS2	NM_032575	12
				NA	NR_028290	12
				PROK2	NM_001126128	12
				PSME4	NM_014614	12
				TAS2R30	NM_001097643	12
				WNK1	NM_001184985	12
				HORMAD1	NM_032132	11
				LRFN3	NM_024509	11
				MPO	NM_000250	11
				NATD1	NM_152914	11
				PCDHB16	NM_020957	11
				PCLO	NM_033026	11
				PIK3C2A	NM_002645	11
				TRIM9	NM_015163	11
				UPB1	NM_016327	11
				ZNF732	NM_001137608	11
				ARHGEF40	NM_018071	10
				IFNG	NM_000619	10
				LINC00954	NR_033875	10
				NQO2	NM_000904	10
				PLAAT2	NM_017878	10
				ZNF154	NM_001085384	10
				CNTNAP2	NM_014141	9
				DAAM2	NM_001201427	9
				LCE3E	NM_178435	9
				LIPN	NM_001102469	9
				NR4A1	NM_173157	9
				OLR1	NM_002543	9
				SLC36A1	NM_078483	9
				TIAM2	NM_012454	9
				TTC24	NM_001105669	9
				BMERB1	NM_033201	8
				C2orf91	NM_001242815	8
				GRAMD1C	NM_017577	8
				PARD3B	NM_152526	8
				TFDP1	NM_007111	8
				TMEM119	NM_181724	8
				C1orf226	NM_001135240	7
				CAHM	NR_037593	7
				GPR52	NM_005684	7
				HLA-DQA2	NM_020056	7
				PODNL1	NM_001146254	7
				SH2D1B	NM_053282	7
				TDRP	NM_175075	7
				ZNF878	NM_001080404	7
				AOC3	NM_003734	6
				EFR3B	NM_014971	6
				EMID1	NM_133455	6
				ETV7	NM_016135	6
				GP1BA	NM_000173	6
				LILRA4	NM_012276	6
				LINC00937	NR_024420	6
				LOC100129138	NR_033990	6
				MAMLD1	NM_001177465	6
				MAOB	NM_000898	6
				NCS1	NM_014286	6
				ST7	NM_021908	6
				TGFB1I1	NM_001042454	6
				ZNF608	NM_020747	6
				ARHGEF17	NM_014786	5
				CFAP45	NM_012337	5
				CTAGE15	NM_001008747	5
				GCSAM	NM_001190259	5
				GLDC	NM_000170	5
				LEF1	NM_016269	5
				MRS2P2	NR_024072	5
				PEG10	NM_001172438	5
				RFX2	NM_000635	5
				SH3RF3	NM_001099289	5
				SLFN14	NM_001129820	5
				SNORA70F	NR_033309	5
				TMEM158	NM_015444	5
				AXIN2	NM_004655	4
				CHP2	NM_022097	4
				GRTP1	NM_024719	4
				HACD1	NM_014241	4
				HLA-G	NM_002127	4
				MIR548I2	NR_031688	4
				PLB1	NM_153021	4
				RAB23	NM_016277	4
				SHISA7	NM_001145176	4
				SLC38A5	NM_033518	4
				SRPK1	NM_003137	4
				TEX9	NM_198524	4
				TPGS2	NM_015476	4
				UBE2E3	NM_182678	4
				ACCS	NM_001127219	3
				AQP6	NM_001652	3
				B4GALNT3	NM_173593	3
				BIRC2	NM_001166	3
				CA2	NM_000067	3
				CCDC180	NM_020893	3
				CSTF3-DT	NR_034027	3
				EFCAB13	NM_152347	3
				FOXD4L5	NM_001126334	3
				GALNT5	NM_014568	3
				KLC3	NM_177417	3
				KREMEN1	NM_032045	3
				KRT73	NM_175068	3
				LINC00327	NR_038995	3
				LINC00330	NR_038433	3
				LOC100129917	NR_036511	3
				LOC100133331	NR_028327	3
				LOC441666	NR_024380	3
				MAGED4B	NM_177535	3
				MITD1	NM_138798	3
				NDUFB3	NM_002491	3
				OR6K3	NM_001005327	3
				PPDPF	NM_024299	3
				PPIAP30	NR_036506	3
				PPP2R5B	NM_006244	3
				RIPOR3	NM_080829	3
				SUSD4	NM_017982	3
				TPT1	NM_003295	3
				AHSP	NM_016633	2
				AIM2	NM_004833	2
				BLK	NM_001715	2
				CEP170P1	NR_003135	2
				CNN3	NM_001839	2
				COA6	NM_001012985	2
				CR2	NM_001877	2
				CXCR1	NM_000634	2
				DGCR9	NR_024159	2
				FBXO9	NM_033481	2
				GSTA4	NM_001512	2
				IFIT1B	NM_001010987	2
				KIF27	NM_017576	2
				KIR3DS1	NM_001083539	2
				LINC00115	NR_024321	2
				LINC00964	NR_027321	2
				LINC01881	NR_024437	2
				LOC100129935	NR_026870	2
				MLPH	NM_024101	2
				MORN4	NM_001098831	2
				NA	NM_182832	2
				NA	NR_027042	2
				OR2A4	NM_030908	2
				PRDM5	NM_018699	2
				PRIM1	NM_000946	2
				RAB3IL1	NM_013401	2
				RPP38-DT	NM_153244	2
				SCG3	NM_013243	2
				ST6GALNAC4	NM_175039	2
				STYK1	NM_018423	2
				TAS2R19	NM_176888	2
				TBCEL	NM_152715	2
				TCERG1L	NM_174937	2
				TIFAB	NM_001099221	2
				U2AF1L4	NM_144987	2
				UCHL3	NM_006002	2
				USP17L6P	NR_027279	2
				ZNF415	NM_018355	2
				ACSM3	NM_005622	1
				AK5	NM_174858	1
				ANKRD20A2	NM_001012421	1
				ASPRV1	NM_152792	1
				CD300LD	NM_001115152	1
				CD8B	NM_172213	1
				CHML	NM_001821	1
				CMTM2	NM_144673	1
				CTNNA3	NM_013266	1
				CUL4A	NM_001008895	1
				CXCR5	NM_001716	1
				CYP4F29P	NR_026755	1
				DND1	NM_194249	1
				DOCK4	NM_014705	1
				EPAS1	NM_001430	1
				F13A1	NM_000129	1
				FAM114A2	NM_018691	1
				FCER1A	NM_002001	1
				FGF5	NM_004464	1
				FLT3LG	NM_001204502	1
				FOXM1	NM_021953	1
				GPR4	NM_005282	1
				HAL	NM_002108	1
				HBG1	NM_000559	1
				HIST1H2BK	NM_080593	1
				HIST1H2BO	NM_003527	1
				HMBS	NM_000190	1
				IFFO2	NM_001136265	1
				IGFBP3	NM_000598	1
				KCNG1	NM_002237	1
				KIF18A	NM_031217	1
				LINC00637	NR_038436	1
				LINC00862	NR_040064	1
				LINC01094	NR_038303	1
				LINC01289	NR_038875	1
				LOC389834	NR_027420	1
				MAPK14	NM_139012	1
				MAPK8IP1P2	NR_026901	1
				MOG	NM_002433	1
				MSC	NM_005098	1
				MTVR2	NR_027025	1
				NAP1L4	NM_005969	1
				NDC80	NM_006101	1
				NEK2	NM_002497	1
				NLRP6	NM_138329	1
				OSM	NM_020530	1
				PANX2	NM_052839	1
				PCDHB11	NM_018931	1
				PROS1	NM_000313	1
				PTH2R	NM_005048	1
				PTPRF	NM_002840	1
				RAB6B	NM_016577	1
				RNF182	NM_001165033	1
				RPPH1	NR_002312	1
				SLC47A1	NM_018242	1
				SLC6A20	NM_020208	1
				SLPI	NM_003064	1
				SMARCAD1	NM_001128430	1
				SNX32	NM_152760	1
				TAS2R4	NM_016944	1
				TDRD9	NM_153046	1
				TLE2	NM_003260	1
				TNFRSF17	NM_001192	1
				TNNI2	NM_001145841	1
				TPST1	NM_003596	1
				TREML5P	NR_002794	1
				TUBB4A	NM_006087	1
				TUNAR	NR_038861	1
				TYMS	NM_001071	1
				VSIG4	NM_007268	1
				WDR60	NM_018051	1
				ZNF257	NM_033468	1
				ZNF718	NM_001039127	1

## Sheet: IBD vs control
Gene	Transcript	Coefficient		Gene	Transcript	Count
(Intercept)		0.78954		SYTL2	NM_206927	160
SERINC2	NM_178865	0.05		SMG6	NM_017575	142
GALNT14	NM_024572	0.0475808		YBX3P1	NR_027011	141
BLVRB	NM_000713	0.0455624		PIK3C2A	NM_002645	135
FLJ40194	NM_002632	0.0296913		CYSLTR1	NM_006639	129
TK1	NM_003258	0.0165425		RTTN	NM_173630	127
BCAM	NM_005581	0.0115473		NPSR1-AS1	NR_015356	125
MSMP	NM_001044264	-0.0328279		SERINC2	NM_178865	122
LINC00938	NR_028408	-0.0360993		GALNT14	NM_024572	112
UBR7	NM_175748	-0.0362115		PGF	NM_002632	110
TAS2R31	NM_176885	-0.0437046		BCAM	NM_005581	108
SP140L	NM_138402	-0.0499338		BLVRB	NM_000713	105
FLJ40194	NR_034161	-0.0499466		STIM2	NM_001169118	105
STIM2	NM_001169118	-0.05		UBR7	NM_175748	93
PIK3C2A	NM_002645	-0.05		FLJ40194	NR_034161	92
CYSLTR1	NM_006639	-0.05		SCARNA5	NR_003008	92
SMG6	NM_017575	-0.05		TK1	NM_003258	89
RTTN	NM_173630	-0.05		CD248	NM_020404	82
SYTL2	NM_206927	-0.05		MTRNR2L6	NM_001190487	71
NPSR1-AS1	NR_015356	-0.05		MSMP	NM_001044264	66
YBX3P1	NR_027011	-0.05		DEFA4	NM_001925	63
				GUSBP1	NR_027026	57
Lambda	Mean AUC (CV)	90%CI		KMT2E-AS1	NR_024586	56
0.11	0.85	0.79-0.92		REG4	NM_032044	56
				CCDC85C	NM_001144995	54
				GPRC5B	NM_016235	54
				SGIP1	NM_032291	52
				PURA	NM_005859	50
				XCL2	NM_003175	48
				FCRL5	NM_001195388	47
				CD300LD	NM_001115152	46
				AZU1	NM_001700	45
				SPRY2	NM_005842	45
				TTC14	NM_133462	45
				ERMARD	NM_018341	44
				LINC00938	NR_028408	44
				ALDH4A1	NM_003748	40
				FCGR1A	NM_000566	38
				C2orf91	NM_001242815	37
				KLRC4	NM_013431	36
				SMIM24	NM_001136503	36
				TCEA3	NM_003196	36
				ARHGAP8	NM_001017526	35
				INSC	NM_001031853	35
				SMG1P7	NR_033959	35
				TPPP3	NM_015964	35
				KLF2	NM_016270	34
				STXBP4	NM_178509	33
				THEM5	NM_182578	33
				MIR548I2	NR_031688	32
				DICER1	NM_030621	31
				MMRN1	NM_007351	31
				S100A6	NM_014624	31
				SP140L	NM_138402	30
				TAS2R31	NM_176885	30
				CRYGS	NM_017541	29
				CYP2D6	NM_000106	29
				TRIM9	NM_015163	29
				CFAP61	NM_015585	27
				FNTA	NM_002027	27
				OGA	NM_012215	26
				P2RY10	NM_198333	26
				AP3S1	NM_001284	25
				CDR1	NM_004065	25
				EMC3	NM_018447	25
				EPB41L4A	NM_022140	25
				TREML5P	NR_002794	24
				DTHD1	NM_001170700	23
				MOSPD1	NM_019556	23
				TMEM158	NM_015444	23
				CACNA1E	NM_001205293	22
				DEFA1B	NM_001042500	22
				FAM156B	NM_001099684	22
				HCG4	NR_002139	22
				KIAA1107	NM_015237	22
				SLX1A	NM_001014999	22
				CNOT10	NM_015442	21
				GPR12	NM_005288	20
				LRRN3	NM_018334	20
				MTVR2	NR_027025	20
				CADM4	NM_145296	19
				HAAO	NM_012205	19
				SEMA6B	NM_032108	19
				GLIPR1L2	NM_152436	18
				TLR5	NM_003268	18
				GPR89B	NM_001097616	17
				LYPD2	NM_205545	17
				SPDYC	NM_001008778	17
				UBE3A	NM_130839	17
				ANAPC10	NM_014885	16
				BIRC2	NM_001166	16
				CEP57L1	NM_173830	16
				FMNL2	NM_052905	16
				HCFC1R1	NM_017885	16
				KCNH8	NM_144633	16
				NEK2	NM_002497	16
				BIK	NM_001197	15
				COL9A3	NM_001853	15
				GABRB2	NM_021911	15
				IGLL5	NM_001178126	15
				LOC400655	NR_034133	15
				LOC642846	NR_024374	15
				NR6A1	NM_033334	15
				PGBD4	NM_152595	15
				PHTF2	NM_001127358	15
				DOK6	NM_152721	14
				GPER1	NM_001098201	14
				MON1B	NM_014940	14
				PROK2	NM_001126128	14
				RAD23A	NM_005053	14
				TRABD2A	NM_001080824	14
				TRIM58	NM_015431	14
				ZNF787	NM_001002836	14
				BCL3	NM_005178	13
				CDKN3	NM_005192	13
				GZMK	NM_002104	13
				LILRB2	NM_001080978	13
				MLPH	NM_024101	13
				NA	NR_027042	13
				PAX8-AS1	NR_015377	13
				PCLO	NM_033026	13
				SENP6	NM_015571	13
				SLC16A7	NM_004731	13
				UCHL3	NM_006002	13
				ZNF569	NM_152484	13
				ALOX15B	NM_001141	12
				C1orf226	NM_001135240	12
				CENPS	NM_199294	12
				DDX3Y	NM_004660	12
				HLA-DQB1	NM_002123	12
				KCNK6	NM_004823	12
				NOS1AP	NM_014697	12
				OCLNP1	NR_026578	12
				PPIAP30	NR_036506	12
				RPL21P44	NR_027153	12
				SLC26A8	NM_001193476	12
				ZNF556	NM_024967	12
				C8orf76	NM_032847	11
				CDKAL1	NM_017774	11
				CRB3	NM_174881	11
				EIF1AY	NM_004681	11
				F2RL2	NM_004101	11
				IFI27	NM_005532	11
				MZB1	NM_016459	11
				UBR4	NM_020765	11
				AIM2	NM_004833	10
				GPR18	NM_001098200	10
				IL2RB	NM_000878	10
				LRP3	NM_002333	10
				NDUFA11	NM_001193375	10
				PTGS2	NM_000963	10
				THBS1	NM_003246	10
				UBE2E3	NM_182678	10
				USP17L24	NM_001242327	10
				USP17L26	NM_001242328	10
				WDR60	NM_018051	10
				ABHD18	NM_001039717	9
				CD160	NM_007053	9
				FMO4	NM_002022	9
				LINC00862	NR_040064	9
				NAIP	NM_004536	9
				NR4A1	NM_173157	9
				OTOS	NM_148961	9
				SMG1P1	NR_027154	9
				BNIP2	NM_004330	8
				COL18A1	NM_030582	8
				DOK3	NM_024872	8
				GLDC	NM_000170	8
				GSAP	NM_017439	8
				HECTD4	NM_001109662	8
				KCNJ13	NM_002242	8
				NME8	NM_016616	8
				PCDHA8	NM_018911	8
				PLB1	NM_153021	8
				RGS10	NM_001005339	8
				SNORA19	NR_002917	8
				TAS2R19	NM_176888	8
				WNK1	NM_001184985	8
				ZNF251	NM_138367	8
				ZNF438	NM_001143767	8
				ZNF721	NM_133474	8
				CTAGE9	NM_001145659	7
				DEFA1	NM_004084	7
				EXTL3	NM_001440	7
				FOXM1	NM_021953	7
				GCSAM	NM_001190259	7
				HORMAD1	NM_032132	7
				IGFBP2	NM_000597	7
				ITFG2	NR_038933	7
				KIR2DS4	NM_012314	7
				LINC00623	NR_024584	7
				LRFN3	NM_024509	7
				MAOA	NM_000240	7
				MCM8	NM_032485	7
				NLRP13	NM_176810	7
				RBM12B-AS1	NR_027259	7
				SCARNA9	NR_002569	7
				SMAD9	NM_001127217	7
				SOX7	NM_031439	7
				SUSD4	NM_017982	7
				TREML1	NM_178174	7
				XIST	NR_001564	7
				ZIM3	NM_052882	7
				ZNF703	NM_025069	7
				EDAR	NM_022336	6
				FSCN1	NM_003088	6
				GNLY	NM_006433	6
				HLA-DQA2	NM_020056	6
				LOC200772	NR_033841	6
				NCKAP1	NM_205842	6
				NUF2	NM_031423	6
				OR6K3	NM_001005327	6
				PARP15	NM_001113523	6
				PLEKHA3	NM_019091	6
				POM121L12	NM_182595	6
				RBM15	NM_022768	6
				REEP6	NM_138393	6
				RPS13	NM_001017	6
				S100B	NM_006272	6
				SBDSP1	NR_001588	6
				SEPSECS-AS1	NR_037934	6
				SIGLEC14	NM_001098612	6
				SLC9A3R2	NM_001130012	6
				SRL	NM_001098814	6
				TEX9	NM_198524	6
				USP32P2	NR_003554	6
				ARID4A	NM_002892	5
				ATP9A	NM_006045	5
				CCDC17	NM_001114938	5
				CLEC1B	NM_016509	5
				CYP2B6	NM_000767	5
				FGF5	NM_004464	5
				GRAP	NM_006613	5
				HBQ1	NM_005331	5
				HDGFL3	NM_016073	5
				HIST2H3D	NM_001123375	5
				ICAM3	NM_002162	5
				IER3	NM_003897	5
				LDLRAD3	NM_174902	5
				LEF1	NM_016269	5
				MAK	NM_001242385	5
				MITD1	NM_138798	5
				NME4	NM_005009	5
				PCDHB16	NM_020957	5
				PIBF1	NM_006346	5
				PTGER4	NM_000958	5
				RGL3	NM_001161616	5
				RGL4	NM_153615	5
				RPS4Y1	NM_001008	5
				SLC38A11	NM_001199148	5
				SMARCAD1	NM_001128430	5
				SNORA79	NR_003021	5
				TFDP1	NM_007111	5
				TP53INP2	NM_021202	5
				TRMT112	NM_016404	5
				ZFY	NM_003411	5
				ACCS	NM_001127219	4
				ADM2	NM_024866	4
				BAIAP3	NM_003933	4
				C17orf97	NM_001013672	4
				DEFA3	NM_005217	4
				DPM3	NM_018973	4
				DPRXP4	NR_002221	4
				GPR25	NM_005298	4
				HIST1H2AI	NM_003509	4
				KCNG1	NM_002237	4
				LTBP1	NM_206943	4
				MICU3	NM_181723	4
				MYH2	NM_001100112	4
				NLRP6	NM_138329	4
				OR2A4	NM_030908	4
				REV1	NM_016316	4
				RXRA	NM_002957	4
				SCARNA3	NR_002998	4
				SH2B2	NM_020979	4
				SNHG4	NR_036536	4
				SNUPN	NM_001042588	4
				TIAM2	NM_012454	4
				TMEM92	NM_001168215	4
				TUBB4A	NM_006087	4
				UHMK1	NM_175866	4
				USP31	NM_020718	4
				AHSP	NM_016633	3
				AMZ2	NM_001033571	3
				B3GALT2	NM_003783	3
				CD8B	NM_172213	3
				CENPE	NM_001813	3
				CEP152	NM_001194998	3
				CHP2	NM_022097	3
				CLDN19	NM_148960	3
				CLK1	NM_004071	3
				ESRRA	NM_004451	3
				FAM43A	NM_153690	3
				FBXL16	NM_153350	3
				FHAD1	NM_052929	3
				FOCAD	NM_017794	3
				GPR160	NM_014373	3
				GPT	NM_005309	3
				GRTP1	NM_024719	3
				GUK1	NM_001242840	3
				KIF18A	NM_031217	3
				MAPK14	NM_139012	3
				MFAP4	NM_001198695	3
				NBEAL1	NM_001114132	3
				OLFM1	NM_014279	3
				OPLAH	NM_017570	3
				PAQR4	NM_152341	3
				PAXIP1-AS1	NR_028090	3
				SMIM3	NM_032947	3
				SMOX	NM_175839	3
				SNAI3	NM_178310	3
				SPHAR	NM_006542	3
				TPT1	NM_003295	3
				VPS54	NM_016516	3
				ZMAT2	NM_144723	3
				AASS	NM_005763	2
				ACSM3	NM_005622	2
				ADAMTS6	NM_197941	2
				AGAP4	NM_001077686	2
				AIP	NM_003977	2
				CALHM2	NM_015916	2
				CD274	NM_014143	2
				CFAP410	NM_004928	2
				COL7A1	NM_000094	2
				CSDE1	NM_001242891	2
				CUL5	NM_003478	2
				CXCL1	NM_001511	2
				DSC1	NM_024421	2
				FAM184B	NM_015688	2
				GLIS2	NM_032575	2
				GRINA	NM_000837	2
				HMGA1	NM_145901	2
				ID2	NM_002166	2
				IGFBP3	NM_000598	2
				KLC3	NM_177417	2
				KRT73	NM_175068	2
				LCK	NM_001042771	2
				LILRA4	NM_012276	2
				LINC01136	NR_034150	2
				LOC100129138	NR_033990	2
				MAOB	NM_000898	2
				MAP4K5	NM_198794	2
				NCR3	NM_147130	2
				NETO2	NM_018092	2
				NLRP8	NM_176811	2
				NUP54	NM_017426	2
				OLR1	NM_002543	2
				PAQR9	NM_198504	2
				PEAR1	NM_001080471	2
				PIPOX	NM_016518	2
				PLAAT1	NM_020386	2
				PLIN4	NM_001080400	2
				POLQ	NM_199420	2
				RAB23	NM_016277	2
				RANBP17	NM_022897	2
				REXO1L2P	NR_003594	2
				RPL23AP64	NR_003040	2
				SLC25A6	NM_001636	2
				SLC47A1	NM_018242	2
				SLC48A1	NM_017842	2
				SLC6A14	NM_007231	2
				SMA5	NR_034021	2
				TAS2R30	NM_001097643	2
				TAS2R46	NM_176887	2
				TCEAL9	NM_001006613	2
				TERF2IP	NM_018975	2
				TMEM147-AS1	NR_038396	2
				TMEM40	NM_018306	2
				TMEM43	NM_024334	2
				ZCRB1	NM_033114	2
				AGAP4	NM_133446	1
				ALOX15	NM_001140	1
				ANAPC4	NM_013367	1
				AQP3	NM_004925	1
				AQP6	NM_001652	1
				ARHGEF40	NM_018071	1
				AXIN2	NM_004655	1
				CD8A	NM_171827	1
				CEACAM6	NM_002483	1
				CEP120	NM_153223	1
				CFAP57	NM_001167965	1
				CHST1	NM_003654	1
				CLCN3	NM_173872	1
				CPA3	NM_001870	1
				CRIP2	NM_001312	1
				CTAGE6	NM_178561	1
				CTSG	NM_001911	1
				DIP2C	NM_014974	1
				DOK4	NM_018110	1
				ELOA3	NM_145653	1
				ERGIC1	NM_001031711	1
				FAM120AOS	NM_198841	1
				FLT3LG	NM_001204502	1
				GPR4	NM_005282	1
				HIST3H2BB	NM_175055	1
				HLA-DQA1	NM_002122	1
				HTATIP2	NM_001098520	1
				IFIT1B	NM_001010987	1
				JUNB	NM_002229	1
				KDM5D	NM_001146705	1
				KIAA0319	NM_014809	1
				KRI1	NM_023008	1
				LINC00174	NR_026873	1
				LINC00937	NR_024420	1
				LINC01270	NR_034124	1
				LINC01502	NR_034016	1
				MAP3K4	NM_005922	1
				MSH4	NM_002440	1
				MTA3	NM_020744	1
				MTBP	NM_022045	1
				NLRP10	NM_176821	1
				NPTN	NM_012428	1
				OR2A7	NM_001005328	1
				OR7E37P	NR_002163	1
				OSM	NM_020530	1
				PAQR6	NM_198406	1
				PLEK2	NM_016445	1
				PMCHL2	NR_003922	1
				PNMA8A	NM_018215	1
				PNPLA1	NM_001145717	1
				POMGNT2	NM_032806	1
				RHD	NM_016124	1
				RNF182	NM_001165033	1
				RPP38-DT	NM_153244	1
				SCARNA9L	NR_023358	1
				SLC35A5	NM_017945	1
				SLC35G6	NM_001102614	1
				SLC36A1	NM_078483	1
				SLC44A4	NM_025257	1
				SLC52A1	NM_017986	1
				SLC6A19	NM_001003841	1
				SLX1B	NM_024044	1
				TAS2R43	NM_176884	1
				TMEM39A	NM_018266	1
				TUNAR	NR_038861	1
				UPF3A	NM_023011	1
				USP17L25	NM_001242326	1
				USP17L29	NM_001242332	1
				VAMP1	NM_014231	1
				WDYHV1	NM_018024	1
				XPO7	NM_015024	1
				YPEL4	NM_145008	1
				ZC3H13	NM_015070	1
				ZDHHC15	NM_144969	1
				ZFAND2A	NM_182491	1
				ZNF594	NM_032530	1
				ZWILCH	NM_017975	1

## Sheet: mild IBD vs control
Gene	Transcript	Coefficient		Gene	Transcript	Count
(Intercept)		0.20869		TRAPPC5	NM_001042462	99
STRAP	NM_007178	-3.91131e-05		AMZ2	NM_001033571	87
IER3	NM_003897	-0.000549963		TARBP1	NM_005646	77
ZNF148	NM_021964	-0.00844359		CEBPA	NM_004364	73
NEDD8	NM_006156	-0.0279792		SLC35B3	NM_001142541	69
ABRAXAS1	NM_139076	-0.0407054		SRSF2	NM_003016	65
AMZ2	NM_001033571	-0.05		HMGA1	NM_145901	61
TRAPPC5	NM_001042462	-0.05		ABRAXAS1	NM_139076	60
SLC35B3	NM_001142541	-0.05		DHRS13	NM_144683	56
SRSF2	NM_003016	-0.05		ALOX15	NM_001140	52
CEBPA	NM_004364	-0.05		A2M-AS1	NR_026971	49
TARBP1	NM_005646	-0.05		OR2T3	NM_001005495	48
GNAI3	NM_006496	-0.05		CLYBL	NM_206808	47
DHRS13	NM_144683	-0.05		ZNF787	NM_001002836	47
				RABEP1	NM_004703	45
Lambda	Mean AUC (CV)	90%CI		NEDD8	NM_006156	44
0.07	0.61	0.5-0.77		STRAP	NM_007178	42
				MICU3	NM_181723	41
				C4orf3	NM_001170330	39
				LINC00894	NR_027456	39
				IER3	NM_003897	38
				OR2A1	NM_001005287	38
				CALHM2	NM_015916	37
				TAS2R14	NM_023922	36
				ARSI	NM_001012301	35
				GRTP1	NM_024719	35
				ALPP	NM_001632	34
				RCHY1	NM_015436	34
				SFT2D3	NM_032740	34
				KLF2	NM_016270	33
				S100A10	NM_002966	33
				S100P	NM_005980	33
				ZUP1	NM_145062	32
				LYPD2	NM_205545	31
				MON1B	NM_014940	31
				ASGR1	NM_001671	30
				GNAI3	NM_006496	30
				P2RY10	NM_198333	30
				GPT	NM_005309	29
				HP	NM_005143	29
				KIR2DS4	NM_012314	29
				LINC00858	NR_038220	29
				LINC01252	NR_033890	29
				FAM72A	NM_001123168	28
				GUSBP1	NR_027026	27
				HLA-DQA1	NM_002122	27
				HPD	NM_002150	27
				SFSWAP	NM_004592	27
				BASP1-AS1	NR_027253	26
				SNORA29	NR_002965	26
				ST20	NM_001100879	26
				TIAM2	NM_012454	26
				VAC14-AS1	NR_034083	25
				AKAP10	NM_007202	24
				GSTA4	NM_001512	24
				KIAA0319	NM_014809	24
				NAP1L3	NM_004538	24
				PRDM5	NM_018699	24
				UCHL5	NM_015984	24
				CCR7	NM_001838	23
				COL9A3	NM_001853	23
				FAM118B	NM_024556	23
				ANAPC1P1	NR_037931	22
				GNRHR2	NR_002328	22
				IFI27L2	NM_032036	22
				MIR548I2	NR_031688	22
				POM121L8P	NR_024583	22
				CEP170P1	NR_003135	21
				MAPK8IP1P2	NR_026901	21
				PAX8-AS1	NR_015377	21
				PLIN4	NM_001080400	21
				SCN2B	NM_004588	21
				SEMA6B	NM_032108	21
				SERINC2	NM_178865	21
				SNRNP27	NM_006857	21
				GPRC5B	NM_016235	20
				KRT73	NM_175068	20
				LSM11	NM_173491	20
				OSGEPL1	NM_022353	20
				PAQR6	NM_198406	20
				ZNF205-AS1	NR_024166	20
				ASB9P1	NR_033769	19
				DNAJB4	NM_007034	19
				GAS5-AS1	NR_037605	19
				TCAM1P	NR_002947	19
				ZNF154	NM_001085384	19
				CA2	NM_000067	18
				CFAP58	NM_001008723	18
				CNN1	NM_001299	18
				CWF19L2	NM_152434	18
				KHDRBS2	NM_152688	18
				LINC00221	NR_027457	18
				NECAB2	NM_019065	18
				PTTG3P	NR_002734	18
				RPL19P12	NR_026660	18
				SLC14A1	NM_001128588	18
				ZNF148	NM_021964	18
				EZH2	NM_004456	17
				FCGR3B	NM_000570	17
				LINC01426	NR_038885	17
				OR6K3	NM_001005327	17
				RHBDL2	NM_017821	17
				SLC25A23	NM_024103	17
				TFAMP1	NR_001288	17
				WDR86-AS1	NR_034012	17
				ZNF131	NM_003432	17
				ADIPOQ	NM_004797	16
				CCDC138	NM_144978	16
				FMNL2	NM_052905	16
				GSG1	NM_001206842	16
				LINC00623	NR_024584	16
				LINC00964	NR_027321	16
				PAQR4	NM_152341	16
				PAWR	NM_002583	16
				SPHK1	NM_182965	16
				TNFAIP8L3	NM_207381	16
				USP17L25	NM_001242326	16
				ALOX5AP	NM_001204406	15
				DOCK5	NM_024940	15
				FLJ40194	NR_034161	15
				LINC00471	NR_024079	15
				RD3	NM_001164688	15
				TIFAB	NM_001099221	15
				ANXA2R	NM_001014279	14
				CAMP	NM_004345	14
				NECAB1	NM_022351	14
				NLRP10	NM_176821	14
				SLC26A4-AS1	NR_028137	14
				CRYGS	NM_017541	13
				CUL5	NM_003478	13
				FOLR3	NM_000804	13
				GLIPR1L2	NM_152436	13
				GSTTP2	NR_003082	13
				ISOC2	NM_001136201	13
				LINC00862	NR_040064	13
				OGFRL1	NM_024576	13
				PIBF1	NM_006346	13
				TNFAIP6	NM_007115	13
				USP17L5	NM_001242329	13
				ABCB4	NM_000443	12
				ADAP2	NM_018404	12
				CD300LD	NM_001115152	12
				FSTL1	NM_007085	12
				LRRN1	NM_020873	12
				MST1P2	NR_027504	12
				RGS19	NM_001039467	12
				SCARNA5	NR_003008	12
				SMG1P7	NR_033959	12
				SNORA77	NR_003019	12
				TAS2R30	NM_001097643	12
				C12orf77	NM_001101339	11
				GPR4	NM_005282	11
				ITGB3BP	NM_001206739	11
				LANCL3	NM_001170331	11
				LINC00937	NR_024420	11
				LOC148709	NR_002929	11
				MAK	NM_001242385	11
				MED12L	NM_053002	11
				MT1L	NR_001447	11
				SAFB2	NM_014649	11
				SLX1B	NM_024044	11
				STMN3	NM_015894	11
				SULT2A1	NM_003167	11
				TAS2R43	NM_176884	11
				TAS2R46	NM_176887	11
				TLDC2	NM_080628	11
				UBE2E3	NM_182678	11
				AATK	NM_001080395	10
				AIP	NM_003977	10
				ARID4A	NM_002892	10
				ATP6V0E2	NM_001100592	10
				CD248	NM_020404	10
				DSC1	NM_024421	10
				HTR3B	NM_006028	10
				LOC642846	NR_024374	10
				LRRC6	NM_012472	10
				NA	NR_027042	10
				PAQR9	NM_198504	10
				SLC25A34	NM_207348	10
				SYCP2	NM_014258	10
				ZNF471	NM_020813	10
				ADNP	NM_181442	9
				DDX12P	NR_033399	9
				GAB2	NM_080491	9
				GLIS2	NM_032575	9
				IL5RA	NM_175726	9
				MASTL	NM_001172303	9
				MOB4	NM_001204094	9
				MRPL42P5	NR_002208	9
				SNORA70E	NR_033347	9
				SUSD4	NM_017982	9
				TBC1D31	NM_145647	9
				TLR8	NM_138636	9
				UPF3B	NM_080632	9
				ZNF569	NM_152484	9
				ADCY4	NM_001198592	8
				ARHGAP8	NM_001017526	8
				C8orf88	NM_001190972	8
				CFAP44	NM_001164496	8
				CHIT1	NM_003465	8
				CHRNA2	NM_000742	8
				DOP1A	NM_001199942	8
				EFCAB5	NM_198529	8
				ENKD1	NM_032140	8
				EPB41L4A	NM_022140	8
				FANCB	NM_152633	8
				FMO4	NM_002022	8
				GKAP1	NM_025211	8
				GOLGA2P10	NR_033936	8
				GPER1	NM_001098201	8
				KCNJ13	NM_002242	8
				KRIT1	NM_194456	8
				LINC01289	NR_038875	8
				NRADDP	NR_024046	8
				OSCAR	NM_206818	8
				SMA5	NR_034021	8
				SYNPO2	NM_133477	8
				TAS2R20	NM_176889	8
				TLR2	NM_003264	8
				TREML5P	NR_002794	8
				UBR7	NM_175748	8
				ZC3H8	NM_032494	8
				ADGRE4P	NR_024075	7
				ALOX15B	NM_001141	7
				AMER3	NM_152698	7
				AXIN2	NM_004655	7
				C1orf226	NM_001135240	7
				C1QTNF6	NM_031910	7
				CDR1	NM_004065	7
				CHPT1	NM_020244	7
				CHST13	NM_152889	7
				DENND4C	NM_017925	7
				DZIP1	NM_198968	7
				EBLN2	NM_018029	7
				ETAA1	NM_019002	7
				FCGR2A	NM_001136219	7
				FLT3LG	NM_001204502	7
				GUSBP10	NR_030766	7
				HIST2H3D	NM_001123375	7
				KDM5D	NM_001146705	7
				KIAA1107	NM_015237	7
				LINC00547	NR_040244	7
				LRRC4	NM_022143	7
				MZF1-AS1	NR_027334	7
				SEPSECS-AS1	NR_037934	7
				SGK1	NM_001143676	7
				SH3TC1	NM_018986	7
				SLC24A2	NM_020344	7
				SLC9A3R2	NM_001130012	7
				SPRY2	NM_005842	7
				TLR1	NM_003263	7
				ZNF280D	NM_017661	7
				ANKRD22	NM_144590	6
				ARFGEF1	NM_006421	6
				ATAD5	NM_024857	6
				ATP6V0D2	NM_152565	6
				C11orf80	NM_024650	6
				C8orf34-AS1	NR_038877	6
				DDX47	NM_016355	6
				ELAVL2	NM_004432	6
				FSCN1	NM_003088	6
				GPR52	NM_005684	6
				GPR89B	NM_001097616	6
				HCFC1R1	NM_017885	6
				ITFG2	NR_038933	6
				LINC00670	NR_034144	6
				LINC01235	NR_033863	6
				LINC02418	NR_024457	6
				LOC400655	NR_034133	6
				MINPP1	NM_004897	6
				OR7E5P	NR_027688	6
				PALM2	NM_001037293	6
				PLAAT1	NM_020386	6
				RASSF6	NM_201431	6
				RHOBTB3	NM_014899	6
				RIPPLY3	NM_018962	6
				SNHG3	NR_002909	6
				TASOR2	NM_017782	6
				TMEM121B	NM_031890	6
				TMEM88	NM_203411	6
				USP17L27	NM_001242330	6
				XCL1	NM_002995	6
				ZFC3H1	NM_144982	6
				ZNF32	NM_006973	6
				ACVR2B-AS1	NR_028389	5
				ADAMTS6	NM_197941	5
				BPI	NM_001725	5
				CCDC114	NM_144577	5
				CCDC146	NM_020879	5
				CCDC68	NM_025214	5
				COX8A	NM_004074	5
				DMBX1	NM_147192	5
				DNA2	NM_001080449	5
				EGF	NM_001963	5
				ELF2	NM_201999	5
				FAM74A4	NR_026802	5
				FHAD1	NM_052929	5
				GIPC1	NM_202470	5
				GUCA1B	NM_002098	5
				IFNGR1	NM_000416	5
				IL1R2	NM_004633	5
				JAG2	NM_145159	5
				KIAA0408	NM_014702	5
				KLRA1P	NR_028045	5
				LL22NC03-63E9.3	NR_027426	5
				LOC284379	NR_002938	5
				LOC389765	NR_029410	5
				NPTN	NM_012428	5
				PCDHB11	NM_018931	5
				RPS6KA6	NM_014496	5
				SERPINB10	NM_005024	5
				SMIM1	NM_001163724	5
				SOX7	NM_031439	5
				TCL6	NR_028288	5
				TCN2	NM_000355	5
				TMEM165	NM_018475	5
				TP53INP2	NM_021202	5
				XPA	NM_000380	5
				ABHD5	NM_016006	4
				ANKS4B	NM_145865	4
				AUTS2	NM_015570	4
				B3GALT2	NM_003783	4
				BMP8A	NM_181809	4
				CD8A	NM_171827	4
				CMTM2	NM_144673	4
				CTTN	NM_001184740	4
				CYBA	NM_000101	4
				DAND5	NM_152654	4
				DKFZP586I1420	NR_002186	4
				DNAJA4	NM_018602	4
				DPY19L2	NM_173812	4
				ELOA3D	NM_001242907	4
				FER1L4	NR_024377	4
				FOXN3-AS2	NR_024620	4
				FRAT2	NM_012083	4
				FTH1P3	NR_002201	4
				HBM	NM_001003938	4
				IFT88	NM_006531	4
				KCNK6	NM_004823	4
				LGALS2	NM_006498	4
				LINC00696	NR_027331	4
				LOC100128593	NR_033913	4
				MAOA	NM_000240	4
				MATN1-AS1	NR_034182	4
				MBTD1	NM_017643	4
				MSH4	NM_002440	4
				NKAIN3-IT1	NR_027378	4
				NOS1AP	NM_014697	4
				OR7E37P	NR_002163	4
				PAQR8	NM_133367	4
				PAX5	NM_016734	4
				PECAM1	NM_000442	4
				PHLDB3	NM_198850	4
				PIGP	NM_153681	4
				POLQ	NM_199420	4
				REEP4	NM_025232	4
				RGL3	NM_001161616	4
				ROCK1P1	NR_033770	4
				SDC3	NM_014654	4
				SLC25A6	NM_001636	4
				SUN1	NM_001130965	4
				TAF7	NM_005642	4
				TBCK	NM_001163435	4
				UPF3A	NM_023011	4
				ZNF556	NM_024967	4
				ZNF608	NM_020747	4
				ADCY1	NM_021116	3
				AHRR	NM_001242412	3
				ANKRD20A8P	NR_003366	3
				ARMC5	NM_001105247	3
				BCDIN3D	NM_181708	3
				BSPRY	NM_017688	3
				C15orf54	NM_207445	3
				CD27	NM_001242	3
				CD274	NM_014143	3
				CD8B	NM_172213	3
				CRISP3	NM_001190986	3
				CXCL8	NM_000584	3
				DLG5-AS1	NR_024585	3
				EFHC1	NM_018100	3
				EGFL7	NM_201446	3
				EXD1	NM_152596	3
				FOCAD	NM_017794	3
				GYPB	NM_002100	3
				HAL	NM_002108	3
				HSPA4	NM_002154	3
				HTATIP2	NM_001098520	3
				IL18RAP	NM_003853	3
				IQCB1	NM_001023570	3
				JAKMIP2-AS1	NR_038902	3
				KRI1	NM_023008	3
				LIN7A	NM_004664	3
				LINC00861	NR_038447	3
				MARCO	NM_006770	3
				METTL14	NM_020961	3
				MLLT10	NM_001195626	3
				MOSPD3	NM_023948	3
				MS4A1	NM_021950	3
				MS4A10	NM_206893	3
				NOL8	NM_017948	3
				NQO2	NM_000904	3
				PAFAH2	NM_000437	3
				PDE8B	NM_003719	3
				PDIA4	NM_004911	3
				PEX5L	NM_016559	3
				PNMA8A	NM_018215	3
				PYGM	NM_005609	3
				RAB3IP	NM_022456	3
				SAMD14	NM_174920	3
				SCN1B	NM_199037	3
				SERPINE2	NM_006216	3
				SLC24A3	NM_020689	3
				SNTN	NM_001080537	3
				SPTSSB	NM_001040100	3
				STXBP4	NM_178509	3
				SYTL4	NM_001174068	3
				TAS2R31	NM_176885	3
				TAS2R39	NM_176881	3
				TEX9	NM_198524	3
				THBS1	NM_003246	3
				TMEM105	NM_178520	3
				TXNDC16	NM_020784	3
				ZW10	NM_004724	3
				ACCS	NM_001127219	2
				ACHE	NM_015831	2
				ALOX12	NM_000697	2
				AOC4P	NR_002773	2
				AQP6	NM_001652	2
				AVPR2	NM_000054	2
				C20orf203	NM_182584	2
				C4BPA	NM_000715	2
				CADM4	NM_145296	2
				CCDC34	NM_030771	2
				CDC73	NM_024529	2
				CFAP53	NM_145020	2
				CLDN16	NM_006580	2
				CLDN9	NM_020982	2
				COL18A1	NM_030582	2
				CYSLTR1	NM_006639	2
				DACH1	NM_080759	2
				DNPH1	NM_006443	2
				DOCK4	NM_014705	2
				F5	NM_000130	2
				FCGR3A	NM_000569	2
				G0S2	NM_015714	2
				GABRR2	NM_002043	2
				GATA3	NM_001002295	2
				GPR15	NM_005290	2
				GZMK	NM_002104	2
				HKDC1	NM_025130	2
				HLA-DQB1	NM_002123	2
				IL2RB	NM_000878	2
				INTS10	NM_018142	2
				ITGA9	NM_002207	2
				ITGB8	NM_002214	2
				KANK4	NM_181712	2
				KAT2A	NM_021078	2
				KATNBL1	NM_024713	2
				KLRC4	NM_013431	2
				KMT2E-AS1	NR_024586	2
				LGALS3	NM_002306	2
				LIMA1	NM_001113546	2
				LINC01136	NR_034150	2
				LOC100287846	NR_037168	2
				LOC283335	NR_033854	2
				LOC440896	NR_015361	2
				LOXHD1	NM_144612	2
				LRP2BP	NM_018409	2
				MEF2A	NM_005587	2
				MYOM3	NM_152372	2
				NLRP8	NM_176811	2
				NR1D1	NM_021724	2
				NRM	NM_007243	2
				OSBPL3	NM_015550	2
				PBOV1	NM_021635	2
				PCDHA8	NM_018911	2
				PCDHB16	NM_020957	2
				PDE6B	NM_000283	2
				PEX2	NM_001172087	2
				PLA2G4E	NM_001206670	2
				PLB1	NM_153021	2
				PPP1R15A	NM_014330	2
				RAB6B	NM_016577	2
				RANBP17	NM_022897	2
				RBM12B-AS1	NR_027259	2
				REXO1L2P	NR_003594	2
				RHCE	NM_020485	2
				RIMKLA	NM_173642	2
				S100B	NM_006272	2
				SFRP2	NM_003013	2
				SIRPD	NM_178460	2
				SKIDA1	NM_207371	2
				SLC52A1	NM_017986	2
				SLCO2B1	NM_007256	2
				SMAD9	NM_001127217	2
				SMC4	NM_001002800	2
				SMIM24	NM_001136503	2
				SPIRE2	NM_032451	2
				SRL	NM_001098814	2
				ST7	NM_021908	2
				STAP1	NM_012108	2
				SYT13	NM_020826	2
				TAS2R13	NM_023920	2
				TCL1A	NM_021966	2
				TEDDM1	NM_172000	2
				TIMM21	NM_014177	2
				TMEM176B	NM_001101312	2
				TRIM9	NM_015163	2
				VNN1	NM_004666	2
				VPS9D1-AS1	NR_036480	2
				VSIG4	NM_007268	2
				WFS1	NM_006005	2
				YIPF4	NM_032312	2
				ZC3H13	NM_015070	2
				ABCA9	NM_080283	1
				ABCG2	NM_004827	1
				ACP7	NM_001004318	1
				ADIPOR1	NM_015999	1
				AHI1	NM_001134830	1
				AIM2	NM_004833	1
				AQP10	NM_080429	1
				ARL2	NM_001667	1
				ASB13	NM_024701	1
				ASH1L-AS1	NR_027023	1
				ATP2C2	NM_014861	1
				ATP6V1D	NM_015994	1
				AZU1	NM_001700	1
				BBOF1	NM_025057	1
				BIRC2	NM_001166	1
				BPGM	NM_001724	1
				BSG	NM_001728	1
				C1orf50	NM_024097	1
				C1QA	NM_015991	1
				C5orf64	NM_173667	1
				C8orf44	NM_019607	1
				CCDC170	NM_025059	1
				CCDC175	NM_001164399	1
				CCL16	NM_004590	1
				CD19	NM_001178098	1
				CDHR3	NM_152750	1
				CENPT	NM_025082	1
				CEP152	NM_001194998	1
				CFAP70	NM_145170	1
				CLPP	NM_006012	1
				COMMD7	NM_053041	1
				COX11	NM_004375	1
				CTBP1-DT	NR_033339	1
				CTNNAL1	NM_003798	1
				DAPK2	NM_014326	1
				DDX60L	NM_001012967	1
				DOK4	NM_018110	1
				DOK6	NM_152721	1
				DPRXP4	NR_002221	1
				DYRK2	NM_006482	1
				EIF1AY	NM_004681	1
				EXOSC6	NM_058219	1
				EXTL3	NM_001440	1
				F2RL3	NM_003950	1
				FAM20C	NM_020223	1
				FAM50B	NM_012135	1
				FAT3	NM_001008781	1
				FGF5	NM_004464	1
				FGFBP2	NM_031950	1
				FKBP9P1	NR_003949	1
				FLJ42393	NR_024413	1
				FXYD7	NM_022006	1
				FZD5	NM_003468	1
				GABARAPL2	NM_007285	1
				GOLGA8B	NM_001023567	1
				GPR1	NM_001098199	1
				GRINA	NM_000837	1
				GRN	NM_002087	1
				GSDMA	NM_178171	1
				HCG4	NR_002139	1
				HDGFL3	NM_016073	1
				HELQ	NM_133636	1
				HUNK	NM_014586	1
				IL23A	NM_016584	1
				INSC	NM_001031853	1
				INSYN2B	NM_001129891	1
				ITPRIP	NM_033397	1
				KANK2	NM_001136191	1
				KDM4A-AS1	NR_033827	1
				LACTB2-AS1	NR_038881	1
				LGALS1	NM_002305	1
				LILRA6	NM_024318	1
				LINC00485	NR_033855	1
				LINC01270	NR_034124	1
				LINC01569	NR_039999	1
				LINC02249	NR_026771	1
				LINC02275	NR_037878	1
				LOC100130451	NM_001242575	1
				LOC100294362	NR_029376	1
				LOC100507156	NR_038323	1
				LOC283194	NR_033853	1
				LOC644656	NR_036539	1
				LPAR2	NM_004720	1
				LRRC34	NM_001172779	1
				LRRC37A4P	NR_002940	1
				MAFG	NM_032711	1
				MFSD6L	NM_152599	1
				MID2	NM_012216	1
				MMRN1	NM_007351	1
				MORN4	NM_001098831	1
				MOSPD1	NM_019556	1
				MT1E	NM_175617	1
				MTRF1	NM_004294	1
				MYO10	NM_012334	1
				MYOD1	NM_002478	1
				NA	NR_002825	1
				NA	NR_026905	1
				NDUFB6	NM_002493	1
				NECTIN2	NM_001042724	1
				NME8	NM_016616	1
				NPAP1	NM_018958	1
				NTNG2	NM_032536	1
				OCEL1	NM_024578	1
				OLR1	NM_002543	1
				OPLAH	NM_017570	1
				OR2T33	NM_001004695	1
				OR51E2	NM_030774	1
				OVCA2	NM_080822	1
				PAGE2	NM_207339	1
				PAN2	NM_001127460	1
				PAPSS2	NM_001015880	1
				PCYT1B	NM_004845	1
				PEX1	NM_000466	1
				PFKFB4	NM_004567	1
				PGLYRP1	NM_005091	1
				PIAS2	NM_004671	1
				PLCB1	NM_015192	1
				PMCHL2	NR_003922	1
				PODNL1	NM_001146254	1
				POM121L10P	NR_024593	1
				POM121L12	NM_182595	1
				PPAT	NM_002703	1
				PPP1R35	NM_145030	1
				PPP4R1L	NR_003505	1
				PRKG1	NM_001098512	1
				RAB42	NM_001193532	1
				RAD54B	NM_012415	1
				RAP1GAP	NM_001145658	1
				RBM15	NM_022768	1
				RBM48	NR_026902	1
				RETN	NM_020415	1
				RGS12	NM_198229	1
				RGS6	NM_001204424	1
				RHD	NM_016124	1
				RNASE2	NM_002934	1
				RNF168	NM_152617	1
				RPL31	NM_001098577	1
				RPL34-AS1	NR_026968	1
				RPS26	NM_001029	1
				SCARNA1	NR_002997	1
				SEC24B-AS1	NR_039978	1
				SH3PXD2B	NM_001017995	1
				SHISA7	NM_001145176	1
				SLC1A3	NM_004172	1
				SLC1A5	NM_005628	1
				SLC22A1	NM_003057	1
				SLC38A11	NM_001199148	1
				SMG1P1	NR_027154	1
				SMURF2	NM_022739	1
				SNORA2B	NR_002951	1
				SNORA70F	NR_033309	1
				SPARC	NM_003118	1
				SPDYC	NM_001008778	1
				SYTL2	NM_206927	1
				TAMM41	NM_138807	1
				TAS2R5	NM_018980	1
				TAT	NM_000353	1
				TGFBR3	NM_003243	1
				TLE2	NM_003260	1
				TMC7	NM_024847	1
				TOM1L1	NM_005486	1
				TPST1	NM_003596	1
				TTC24	NM_001105669	1
				TUBB2A	NM_001069	1
				USP17L26	NM_001242328	1
				USP17L28	NM_001242331	1
				VIL1	NM_007127	1
				VPREB3	NM_013378	1
				WDR60	NM_018051	1
				WDR97	NR_024207	1
				ZBTB25	NM_006977	1
				ZFR2	NM_015174	1
				ZNF321P	NR_037805	1
				ZNF404	NM_001033719	1
				ZNF542P	NR_003127	1
				ZNF711	NM_021998	1

## Sheet: CD vs control
Gene	Transcript	Coefficient		Gene	Transcript	Count
PGF	NM_002632	0.05		PGF	NM_002632	218
YWHAG	NM_012479	0.05		YWHAG	NM_012479	164
THEM5	NM_182578	0.05		THEM5	NM_182578	153
(Intercept)		0.0437899		YBX3P1	NR_027011	141
EMC3	NM_018447	0.0212849		MSMP	NM_001044264	140
DUSP3	NM_004090	6.37322e-05		PEG10	NM_001172438	112
PIK3C2A	NM_002645	-0.0232283		CDR1	NM_004065	106
MSMP	NM_001044264	-0.05		EMC3	NM_018447	104
PARP15	NM_001113523	-0.05		ERMARD	NM_018341	101
ANKRD36	NM_001164315	-0.05		CD248	NM_020404	100
PEG10	NM_001172438	-0.05		MTRNR2L6	NM_001190487	95
KIR2DL1	NM_014218	-0.05		PARP15	NM_001113523	95
ERMARD	NM_018341	-0.05		KIR2DL1	NM_014218	94
YBX3P1	NR_027011	-0.05		ANKRD36	NM_001164315	91
PAXIP1-AS1	NR_028090	-0.05		JCHAIN	NM_144646	88
				SGIP1	NM_032291	88
Lambda	Mean AUC (CV)	90%CI		METTL14	NM_020961	85
0.14	0.83	0.75-0.93		LOC200772	NR_033841	84
				GALNT14	NM_024572	83
				RPL21	NM_000982	81
				BCAM	NM_005581	80
				DEFA4	NM_001925	80
				TMEM158	NM_015444	78
				HECTD4	NM_001109662	77
				PFKFB3	NM_004566	74
				CEP72	NM_018140	72
				SCARNA5	NR_003008	70
				PAXIP1-AS1	NR_028090	69
				WDR60	NM_018051	68
				CDKAL1	NM_017774	64
				FCRL5	NM_001195388	62
				TRABD2A	NM_001080824	59
				ARHGAP8	NM_001017526	56
				AZU1	NM_001700	56
				REG4	NM_032044	53
				ZNF732	NM_001137608	51
				UBA52	NM_003333	50
				UHRF2	NM_152896	50
				FCGR1A	NM_000566	49
				UBE2B	NM_003337	49
				GLIPR1L2	NM_152436	48
				TRIM9	NM_015163	48
				KCNH8	NM_144633	47
				YIPF6	NM_173834	46
				BIK	NM_001197	45
				SPDYC	NM_001008778	45
				OCLNP1	NR_026578	44
				PIK3C2A	NM_002645	44
				SMIM24	NM_001136503	41
				UCHL3	NM_006002	41
				GUCY2GP	NR_028134	40
				MTVR2	NR_027025	40
				AKT3	NM_005465	39
				ZNF569	NM_152484	39
				CCDC85C	NM_001144995	38
				GPRC5B	NM_016235	37
				BLVRB	NM_000713	36
				NUF2	NM_031423	36
				TCEA3	NM_003196	36
				CXCL5	NM_002994	35
				PSME4	NM_014614	35
				CD300LD	NM_001115152	33
				CYP2B6	NM_000767	33
				DEFA1B	NM_001042500	33
				NPSR1-AS1	NR_015356	33
				RPL21P28	NR_026911	32
				FCRL2	NM_030764	31
				RBM15	NM_022768	31
				BMERB1	NM_033201	30
				CTAGE9	NM_001145659	29
				KMT2E-AS1	NR_024586	29
				LRRN3	NM_018334	29
				UBE3A	NM_130839	29
				PAQR8	NM_133367	28
				YPEL4	NM_145008	28
				GLDC	NM_000170	27
				HCG4	NR_002139	26
				LRFN3	NM_024509	26
				MCM8	NM_032485	26
				AOC2	NM_009590	25
				GPR89B	NM_001097616	25
				KRT72	NM_080747	24
				SLX1A	NM_001014999	24
				SYTL2	NM_206927	24
				TPGS2	NM_015476	24
				AXIN2	NM_004655	23
				MMRN1	NM_007351	23
				CENPS	NM_199294	22
				GUSBP1	NR_027026	22
				ILKAP	NM_030768	22
				INSC	NM_001031853	22
				SEMA6B	NM_032108	22
				TBCEL	NM_152715	22
				TK1	NM_003258	22
				CYP4F29P	NR_026755	21
				HDGFL3	NM_016073	21
				THBS1	NM_003246	21
				TRIM58	NM_015431	21
				CEP57L1	NM_173830	20
				MOSPD1	NM_019556	20
				ZNF438	NM_001143767	20
				CENPT	NM_025082	19
				CYP2D6	NM_000106	19
				DUSP3	NM_004090	19
				MAL	NM_002371	19
				TFDP1	NM_007111	19
				TRMT11	NM_001031712	19
				CD274	NM_014143	18
				CNPPD1	NM_015680	18
				LRRC61	NM_023942	18
				SIGLEC14	NM_001098612	18
				SMG6	NM_017575	18
				TMEM92	NM_001168215	18
				ZNF215	NM_013250	18
				ZNF718	NM_001039127	18
				CNOT9	NM_005444	17
				FLJ40194	NR_034161	17
				KRT73	NM_175068	17
				SERINC2	NM_178865	17
				FLT3LG	NM_001204502	16
				FNTA	NM_002027	16
				RAD23A	NM_005053	16
				SCARNA3	NR_002998	16
				WNK1	NM_001184985	16
				EPB41L4A	NM_022140	15
				GPR160	NM_014373	15
				LOC400655	NR_034133	15
				LOC642846	NR_024374	15
				RAB2B	NM_032846	15
				CCDC91	NM_018318	14
				GZMK	NM_002104	14
				LINC01502	NR_034016	14
				OSBPL10	NM_017784	14
				PCLO	NM_033026	14
				PNPLA3	NM_025225	14
				ST7	NM_021908	14
				TDRD1	NM_198795	14
				VPS9D1	NM_004913	14
				ABCG1	NM_004915	13
				ADM2	NM_024866	13
				DEFA1	NM_004084	13
				GCSAM	NM_001190259	13
				HLA-DQB1	NM_002123	13
				KLRC1	NM_002259	13
				MFAP4	NM_001198695	13
				TMEM181	NM_020823	13
				USP53	NM_019050	13
				ZNF154	NM_001085384	13
				ATP2B2	NM_001001331	12
				CAPN5	NM_004055	12
				FGF5	NM_004464	12
				ISCA1	NM_030940	12
				SUSD4	NM_017982	12
				ADAM23	NM_003812	11
				BIRC2	NM_001166	11
				EPHB2	NM_004442	11
				FEZ1	NM_005103	11
				MARCH3	NM_178450	11
				MS4A4A	NM_148975	11
				STYK1	NM_018423	11
				YBEY	NM_058181	11
				AP3S1	NM_001284	10
				CRIP2	NM_001312	10
				GPT	NM_005309	10
				NINJ2	NM_016533	10
				NUP54	NM_017426	10
				PPDPF	NM_024299	10
				SNORA79	NR_003021	10
				TAS2R39	NM_176881	10
				VAMP1	NM_014231	10
				XIST	NR_001564	10
				ZNF721	NM_133474	10
				ADAMTS6	NM_197941	9
				AGAP4	NM_133446	9
				BCL3	NM_005178	9
				CACNA1E	NM_001205293	9
				CCDC180	NM_020893	9
				CCNG1	NM_199246	9
				IGF2BP3	NM_006547	9
				MITD1	NM_138798	9
				NR4A1	NM_173157	9
				PPP2R5B	NM_006244	9
				SNORD45A	NR_002749	9
				SRPK1	NM_003137	9
				TAS2R5	NM_018980	9
				TNS1	NM_022648	9
				ZNF860	NM_001137674	9
				ACKR1	NM_001122951	8
				C17orf97	NM_001013672	8
				C2	NM_000063	8
				CHP2	NM_022097	8
				EIF1AY	NM_004681	8
				FGGY	NM_001113411	8
				ITFG2	NR_038933	8
				LINC00967	NR_039979	8
				MX1	NM_001178046	8
				PLIN4	NM_001080400	8
				SLC35G6	NM_001102614	8
				SLC44A4	NM_025257	8
				SNHG4	NR_036536	8
				TERF2IP	NM_018975	8
				TLR5	NM_003268	8
				UBE2E3	NM_182678	8
				WHRN	NM_015404	8
				XPO7	NM_015024	8
				ZDHHC21	NM_178566	8
				ACSM3	NM_005622	7
				C1orf226	NM_001135240	7
				FBXL16	NM_153350	7
				KCNJ13	NM_002242	7
				MID2	NM_012216	7
				OR6K3	NM_001005327	7
				SLCO4C1	NM_180991	7
				ST6GALNAC3	NM_152996	7
				TIAM2	NM_012454	7
				USP31	NM_020718	7
				AHSP	NM_016633	6
				ALDH3A2	NM_001031806	6
				CDKN3	NM_005192	6
				DIP2C	NM_014974	6
				FCGR1CP	NR_027484	6
				GPAT3	NM_032717	6
				HACD1	NM_014241	6
				KLRC4	NM_013431	6
				KPNA6	NM_012316	6
				NLRP10	NM_176821	6
				PPIAP30	NR_036506	6
				SBDSP1	NR_001588	6
				SMG1P7	NR_033959	6
				ST6GALNAC6	NM_013443	6
				UBE4A	NM_004788	6
				ZMAT2	NM_144723	6
				ZNF787	NM_001002836	6
				C2orf91	NM_001242815	5
				CMTM2	NM_144673	5
				DCDC2	NM_016356	5
				ESPN	NM_031475	5
				FAM74A4	NR_027461	5
				FFAR3	NM_005304	5
				HERPUD2	NM_022373	5
				NBEAL1	NM_001114132	5
				SEC24B-AS1	NR_039978	5
				SLC16A7	NM_004731	5
				SLC47A1	NM_018242	5
				SMOX	NM_175839	5
				ST6GALNAC4	NM_175039	5
				VPS9D1-AS1	NR_036480	5
				ABCA9	NM_080283	4
				AEBP1	NM_001129	4
				ASPH	NM_004318	4
				CCNDBP1	NM_012142	4
				CHRM3	NM_000740	4
				CXCR5	NM_001716	4
				F2RL2	NM_004101	4
				FAM114A2	NM_018691	4
				GPR15	NM_005290	4
				GSAP	NM_017439	4
				HLA-DRB5	NM_002125	4
				HYAL4	NM_012269	4
				IFIT1	NM_001548	4
				LILRA4	NM_012276	4
				LINC00486	NR_027097	4
				MAGED4B	NM_177535	4
				MLPH	NM_024101	4
				MT1L	NR_001447	4
				NLRP6	NM_138329	4
				NR6A1	NM_033334	4
				PIPOX	NM_016518	4
				PRKY	NR_028062	4
				PRTN3	NM_002777	4
				RAB32	NM_006834	4
				RGS10	NM_001005339	4
				SNORA70F	NR_033309	4
				SRL	NM_001098814	4
				SUGT1P1	NR_003667	4
				TCTEX1D4	NM_001013632	4
				TDRP	NM_175075	4
				TNFRSF17	NM_001192	4
				BMP3	NM_001201	3
				C20orf203	NM_182584	3
				CD8A	NM_171827	3
				CLPP	NM_006012	3
				COL7A1	NM_000094	3
				CYP1B1	NM_000104	3
				DSC1	NM_024421	3
				EFCAB5	NM_198529	3
				HLA-DRB6	NR_001298	3
				IGLL5	NM_001178126	3
				KIF18A	NM_031217	3
				LINC00653	NR_026885	3
				LINC00862	NR_040064	3
				LZTS1	NM_021020	3
				MAOA	NM_000240	3
				NFIA	NM_001145512	3
				NME8	NM_016616	3
				PAQR9	NM_198504	3
				PDIA5	NM_006810	3
				PGM5	NM_021965	3
				SLC38A11	NM_001199148	3
				SLX1B	NM_024044	3
				SMIM1	NM_001163724	3
				TAT	NM_000353	3
				TBKBP1	NM_014726	3
				TREML5P	NR_002794	3
				UBR4	NM_020765	3
				ANKRD20A4	NM_001098805	2
				ARL4A	NM_212460	2
				CCDC120	NM_001163321	2
				CD8B	NM_172213	2
				CFAP61	NM_015585	2
				CLEC4E	NM_014358	2
				CRB3	NM_174881	2
				CTSG	NM_001911	2
				CXCL10	NM_001565	2
				DEFA3	NM_005217	2
				DOP1A	NM_001199942	2
				DUXA	NM_001012729	2
				EDAR	NM_022336	2
				EXTL3	NM_001440	2
				FCGR1B	NM_001017986	2
				FZD5	NM_003468	2
				GLIS2	NM_032575	2
				GPR18	NM_001098200	2
				GSTM1	NM_000561	2
				GUK1	NM_001242840	2
				HIST2H3D	NM_001123375	2
				IER3	NM_003897	2
				IFIT1B	NM_001010987	2
				IGFBP2	NM_000597	2
				KCNG1	NM_002237	2
				KIAA0825	NM_001145678	2
				KIF26A	NM_015656	2
				LINC00648	NR_039996	2
				LINC00937	NR_024420	2
				LOC100130451	NM_001242575	2
				LOC148696	NR_026817	2
				LRP11	NM_032832	2
				MPV17L	NM_001128423	2
				NA	NM_001013692	2
				OLR1	NM_002543	2
				PART1	NR_024617	2
				RBFOX2	NM_001082578	2
				RGL3	NM_001161616	2
				SH2B2	NM_020979	2
				SLC25A13	NM_001160210	2
				SOGA3	NM_001012279	2
				STXBP4	NM_178509	2
				TBC1D3H	NM_001123392	2
				TEX9	NM_198524	2
				TFEC	NM_012252	2
				UBC	NM_021009	2
				UBE2O	NM_022066	2
				ZG16	NM_152338	2
				ZIM3	NM_052882	2
				ZNF385D	NM_024697	2
				ZNF418	NM_133460	2
				ADD2	NM_001185054	1
				AFF2	NM_002025	1
				AGAP4	NM_001077686	1
				ANKH	NM_054027	1
				ANKRD20A8P	NR_003366	1
				ANKRD9	NM_152326	1
				APOC1P1	NR_028412	1
				ARID4A	NM_002892	1
				ATP1B2	NM_001678	1
				ATP9A	NM_006045	1
				AUTS2	NM_015570	1
				C12orf77	NM_001101339	1
				CCDC34	NM_030771	1
				CD2AP	NM_012120	1
				CDK8	NM_001260	1
				CDKN2B	NM_004936	1
				CENPE	NM_001813	1
				CENPK	NM_022145	1
				CFAP161	NM_173528	1
				CLDN19	NM_148960	1
				CLEC1B	NM_016509	1
				CSTA	NM_005213	1
				CTAGE4	NM_198495	1
				CTBP1-DT	NR_033339	1
				CYP4F35P	NR_026756	1
				DAAM2	NM_001201427	1
				DOCK5	NM_024940	1
				DUSP1	NM_004417	1
				EMSY	NM_020193	1
				ETV7	NM_016135	1
				FAF2	NM_014613	1
				FAM111B	NM_198947	1
				FAM171A1	NM_001010924	1
				FAM184B	NM_015688	1
				FANCB	NM_152633	1
				FHAD1	NM_052929	1
				FOXN3-AS2	NR_024620	1
				GIHCG	NR_038269	1
				GK3P	NR_026575	1
				GNA12	NM_007353	1
				GPR12	NM_005288	1
				GRAP	NM_006613	1
				HLA-DMB	NM_002118	1
				HLA-DQA1	NM_002122	1
				IFIT2	NM_001547	1
				IGFBP3	NM_000598	1
				IL5RA	NM_175726	1
				ITLN1	NM_017625	1
				JDP2	NM_001135049	1
				KHDRBS2	NM_152688	1
				LINC00327	NR_038995	1
				LINC01122	NR_033873	1
				LOC283194	NR_033853	1
				LOC440028	NR_033972	1
				MAPK14	NM_139012	1
				MAPK8IP1P2	NR_026901	1
				MED13	NM_005121	1
				MGC12916	NR_026880	1
				MICU3	NM_181723	1
				MSH4	NM_002440	1
				NA	NR_026566	1
				NEK2	NM_002497	1
				NT5M	NM_020201	1
				OAS3	NM_006187	1
				OTUD7B	NM_020205	1
				PIN4P1	NR_003571	1
				PLAAT1	NM_020386	1
				PMCHL2	NR_003922	1
				PPP4R1	NM_001042388	1
				PRDX6	NM_004905	1
				PRIM1	NM_000946	1
				RAB6B	NM_016577	1
				RNF11	NM_014372	1
				RPS13	NM_001017	1
				RPS4Y1	NM_001008	1
				SDC3	NM_014654	1
				SELENOP	NM_001085486	1
				SERPINE2	NM_006216	1
				SHISA4	NM_198149	1
				SLC37A3	NM_207113	1
				SLC6A14	NM_007231	1
				SLC6A4	NM_001045	1
				SMG1P1	NR_027154	1
				SMIM3	NM_032947	1
				SNCA	NM_000345	1
				SSBP3	NM_145716	1
				TAS2R31	NM_176885	1
				TAS2R40	NM_176882	1
				TLN2	NM_015059	1
				TLR2	NM_003264	1
				TPT1	NM_003295	1
				VIL1	NM_007127	1
				ZDHHC15	NM_144969	1
				ZNF205-AS1	NR_024166	1
				ZNF70	NM_021916	1

## Sheet: UC vs control
Gene	Transcript	Coefficient		Gene	Transcript	Count
(Intercept)		0.0558747		PURA	NM_005859	297
TTC14	NM_133462	-0.00525266		SNORA19	NR_002917	233
RBBP6	NM_006910	-0.00701634		STIM2	NM_001169118	195
TAS2R31	NM_176885	-0.0132504		STXBP4	NM_178509	164
YBX3P1	NR_027011	-0.0188461		FLJ40194	NR_034161	161
TOP2B	NM_001068	-0.05		CHML	NM_001821	159
STIM2	NM_001169118	-0.05		CYSLTR1	NM_006639	153
CHML	NM_001821	-0.05		ARAP2	NM_015230	150
PURA	NM_005859	-0.05		YBX3P1	NR_027011	146
CYSLTR1	NM_006639	-0.05		NPSR1-AS1	NR_015356	138
ARAP2	NM_015230	-0.05		GALNT14	NM_024572	129
SP140L	NM_138402	-0.05		SP140L	NM_138402	129
STXBP4	NM_178509	-0.05		SERINC2	NM_178865	123
SNORA19	NR_002917	-0.05		BLVRB	NM_000713	119
NPSR1-AS1	NR_015356	-0.05		FOXM1	NM_021953	107
LINC00938	NR_028408	-0.05		SCARNA5	NR_003008	100
FLJ40194	NR_034161	-0.05		KMT2E-AS1	NR_024586	92
				SYTL2	NM_206927	92
Lambda	Mean AUC (CV)	90%CI		BCAM	NM_005581	90
0.16	0.87	0.79-0.95		TK1	NM_003258	79
				REG4	NM_032044	78
				UBR7	NM_175748	76
				MPO	NM_000250	68
				CD248	NM_020404	67
				MMRN1	NM_007351	67
				KLRC4	NM_013431	63
				DEFA4	NM_001925	61
				CFAP61	NM_015585	59
				SMARCAD1	NM_001128430	56
				PIK3C2A	NM_002645	54
				KIAA1107	NM_015237	53
				KLF2	NM_016270	52
				GUCY2GP	NR_028134	50
				TOP2B	NM_001068	50
				CEP83	NM_001042399	49
				ESRRA	NM_004451	49
				MIR548I2	NR_031688	48
				SLC26A8	NM_001193476	46
				PROK2	NM_001126128	45
				CD300LD	NM_001115152	44
				LINC00938	NR_028408	44
				SMIM24	NM_001136503	44
				TAS2R31	NM_176885	44
				CRYGS	NM_017541	41
				XCL2	NM_003175	41
				AP3S1	NM_001284	40
				C2orf91	NM_001242815	40
				DICER1	NM_030621	40
				TAS2R19	NM_176888	40
				TCEA3	NM_003196	40
				SMC2	NM_006444	39
				CA4	NM_000717	38
				CYP2D6	NM_000106	38
				LYPD2	NM_205545	38
				TTC14	NM_133462	38
				RAD23A	NM_005053	37
				ZNF703	NM_025069	37
				IFI27	NM_005532	35
				HLA-DQA2	NM_020056	34
				OGA	NM_012215	32
				PGLYRP1	NM_005091	32
				REXO1L2P	NR_003594	32
				ANAPC4	NM_013367	30
				CACNA1E	NM_001205293	30
				HMBS	NM_000190	30
				NQO2	NM_000904	29
				SMG6	NM_017575	29
				TSPO	NM_000714	29
				KCTD9	NM_017634	28
				ELOA3B	NM_001100817	27
				SGIP1	NM_032291	27
				IYD	NM_203395	26
				AZU1	NM_001700	25
				DEFA1B	NM_001042500	25
				KLHL17	NM_198317	25
				SLX1A	NM_001014999	25
				EPB41L4A	NM_022140	24
				HORMAD1	NM_032132	24
				ZNF556	NM_024967	24
				FSCN1	NM_003088	23
				EMC3	NM_018447	22
				FAM156B	NM_001099684	22
				GKAP1	NM_025211	22
				GPER1	NM_001098201	22
				LCE3E	NM_178435	22
				COL9A3	NM_001853	21
				FCGR1A	NM_000566	21
				ELOA3D	NM_001242907	20
				RAB3IL1	NM_013401	20
				TPPP3	NM_015964	20
				KLRF1	NM_016523	19
				ARHGAP8	NM_001017526	18
				ARHGEF40	NM_018071	18
				CENPE	NM_001813	18
				GPR12	NM_005288	18
				MLPH	NM_024101	18
				ALOX15B	NM_001141	17
				C15orf54	NM_207445	17
				LOC100132287	NR_028322	17
				MON1B	NM_014940	16
				NCKAP1	NM_205842	16
				TM4SF19	NM_001204897	16
				GZMK	NM_002104	15
				HBZ	NM_005332	15
				TREML1	NM_178174	15
				ZNF638	NM_001014972	15
				ERMARD	NM_018341	14
				GUSBP1	NR_027026	14
				NA	NR_027042	14
				PCDHB16	NM_020957	14
				PLB1	NM_153021	14
				USP32P2	NR_003554	14
				AIM2	NM_004833	13
				COL18A1	NM_030582	13
				LTBP1	NM_206943	13
				RPP38-DT	NM_153244	13
				SLC26A4-AS1	NR_028137	13
				TREML5P	NR_002794	13
				ZFAND2A	NM_182491	13
				CDKN3	NM_005192	12
				DDX3Y	NM_004660	12
				GRAP	NM_006613	12
				HAAO	NM_012205	12
				SMAD9	NM_001127217	12
				SNHG4	NR_036536	12
				TAS2R30	NM_001097643	12
				XCL1	NM_002995	12
				ZNF878	NM_001080404	12
				ALDH4A1	NM_003748	11
				C1orf226	NM_001135240	11
				PGF	NM_002632	11
				SLC7A5P1	NR_002593	11
				ATP2C2	NM_014861	10
				CCDC85C	NM_001144995	10
				DEFA1	NM_004084	10
				HCG4	NR_002139	10
				HIST2H3D	NM_001123375	10
				HIST3H2BB	NM_175055	10
				MZB1	NM_016459	10
				NA	NM_182832	10
				NOS1AP	NM_014697	10
				PHTF2	NM_001127358	10
				VPS9D1-AS1	NR_036480	10
				DOK4	NM_018110	9
				GJB7	NM_198568	9
				GLDC	NM_000170	9
				GPRC5B	NM_016235	9
				GYPC	NM_002101	9
				ICAM3	NM_002162	9
				IGFBP2	NM_000597	9
				NEK2	NM_002497	9
				SCN1B	NM_199037	9
				SMG1P7	NR_033959	9
				TMEM40	NM_018306	9
				ACCS	NM_001127219	8
				AMZ2	NM_001033571	8
				ANAPC10	NM_014885	8
				CENPS	NM_199294	8
				CYCSP52	NR_001560	8
				ELOA3	NM_145653	8
				FOCAD	NM_017794	8
				HBQ1	NM_005331	8
				MTRNR2L6	NM_001190487	8
				PGBD4	NM_152595	8
				PPP3CB	NM_001142353	8
				RBBP6	NM_006910	8
				RPL21P44	NR_027153	8
				S100A12	NM_005621	8
				SERPINB10	NM_005024	8
				TSC22D1	NM_183422	8
				ZIM3	NM_052882	8
				ASB9P1	NR_033769	7
				CXCR1	NM_000634	7
				HLA-B	NM_005514	7
				KCNK6	NM_004823	7
				NEDD4L	NM_001144967	7
				ORM2	NM_000608	7
				PPIAP30	NR_036506	7
				RPL34-AS1	NR_026968	7
				SH2D1B	NM_053282	7
				SLC9A3R2	NM_001130012	7
				SNORA79	NR_003021	7
				SPTSSB	NM_001040100	7
				TMEM147-AS1	NR_038396	7
				AASDH	NM_181806	6
				C1QB	NM_000491	6
				INSC	NM_001031853	6
				LEF1	NM_016269	6
				LINC00862	NR_040064	6
				LOC400655	NR_034133	6
				LRP3	NM_002333	6
				MSMP	NM_001044264	6
				NLRP6	NM_138329	6
				NR6A1	NM_033334	6
				OCLNP1	NR_026578	6
				OLFM4	NM_006418	6
				PLAAT1	NM_020386	6
				PRSS33	NM_152891	6
				PTGS2	NM_000963	6
				PTTG2	NM_006607	6
				SLC25A6	NM_001636	6
				SMURF2	NM_022739	6
				TAS2R46	NM_176887	6
				UCHL3	NM_006002	6
				UNC5A	NM_133369	6
				USP17L25	NM_001242326	6
				ATP9A	NM_006045	5
				BCL7B	NM_001707	5
				CEACAM8	NM_001816	5
				COL7A1	NM_000094	5
				CR2	NM_001877	5
				DOK6	NM_152721	5
				GNLY	NM_006433	5
				HLA-DMB	NM_002118	5
				IGFBP3	NM_000598	5
				LINC00954	NR_033875	5
				LOC100132062	NR_028325	5
				NAIP	NM_004536	5
				OLFM1	NM_014279	5
				OLR1	NM_002543	5
				RGS10	NM_001005339	5
				SLC38A11	NM_001199148	5
				SLC6A14	NM_007231	5
				SPHAR	NM_006542	5
				UBE3A	NM_130839	5
				ULBP1	NM_025218	5
				WDR60	NM_018051	5
				AASS	NM_005763	4
				ABHD18	NM_001039717	4
				ACKR1	NM_001122951	4
				ADAM23	NM_003812	4
				AQP6	NM_001652	4
				CCDC17	NM_001114938	4
				CDCA7L	NM_018719	4
				DERL3	NM_001135751	4
				DOC2GP	NR_033791	4
				FAM120AOS	NM_198841	4
				FKBP8	NM_012181	4
				GPR25	NM_005298	4
				HEMGN	NM_197978	4
				IGLL5	NM_001178126	4
				ITLN1	NM_017625	4
				KCNG1	NM_002237	4
				LILRB2	NM_001080978	4
				MOG	NM_002433	4
				MPL	NM_005373	4
				MSANTD2	NM_024631	4
				OR2A42	NM_001001802	4
				POMGNT2	NM_032806	4
				PSTK	NM_153336	4
				RBM38	NM_017495	4
				RGL3	NM_001161616	4
				RPL23AP64	NR_003040	4
				SAFB2	NM_014649	4
				SBF2	NM_030962	4
				SLC2A4	NM_001042	4
				SLC36A1	NM_078483	4
				SLFN12	NM_018042	4
				SNUPN	NM_001042588	4
				ST6GALNAC4	NM_175039	4
				TUNAR	NR_038861	4
				USP17L24	NM_001242327	4
				XPO1	NM_003400	4
				ZNF415	NM_018355	4
				BCL3	NM_005178	3
				BEND5	NM_024603	3
				CEACAM6	NM_002483	3
				CEP57L1	NM_173830	3
				COL9A2	NM_001852	3
				DDX12P	NR_033399	3
				DEFA3	NM_005217	3
				DPRXP4	NR_002221	3
				EDAR	NM_022336	3
				FAM45A	NM_207009	3
				FCRL5	NM_001195388	3
				FMO4	NM_002022	3
				GPR18	NM_001098200	3
				HSP90B1	NM_003299	3
				IFI44	NM_006417	3
				JAG2	NM_145159	3
				KAT2A	NM_021078	3
				KREMEN1	NM_032045	3
				LINC00471	NR_024079	3
				MAK	NM_001242385	3
				MRS2P2	NR_024072	3
				NR4A1	NM_173157	3
				NRIP1	NM_003489	3
				NUP54	NM_017426	3
				OR1N1	NM_012363	3
				PRTFDC1	NM_020200	3
				PTH2R	NM_005048	3
				RASGRP1	NM_005739	3
				RDH14	NM_020905	3
				SELENOP	NM_001085486	3
				SLC6A19	NM_001003841	3
				SPRY2	NM_005842	3
				TNS4	NM_032865	3
				UBQLNL	NM_145053	3
				UHMK1	NM_175866	3
				USP17L26	NM_001242328	3
				ZFY	NM_003411	3
				ZNF251	NM_138367	3
				AK5	NM_174858	2
				AMER3	NM_152698	2
				APBB1	NM_145689	2
				AQP3	NM_004925	2
				C8orf76	NM_032847	2
				CALHM2	NM_015916	2
				CAMP	NM_004345	2
				CCNB2	NM_004701	2
				CD8B	NM_172213	2
				CEP152	NM_001194998	2
				CEP170P1	NR_003135	2
				CHCHD10	NM_213720	2
				CRB3	NM_174881	2
				DOK3	NM_024872	2
				DPY19L2	NM_173812	2
				ETAA1	NM_019002	2
				F2RL1	NM_005242	2
				FAM226A	NR_026595	2
				FHAD1	NM_052929	2
				GUK1	NM_001242840	2
				HECTD4	NM_001109662	2
				HEG1	NM_020733	2
				HPD	NM_002150	2
				IFFO2	NM_001136265	2
				ITFG2	NR_038933	2
				ITGB5	NM_002213	2
				KIF18A	NM_031217	2
				LDLRAD3	NM_174902	2
				MAB21L2	NM_006439	2
				MED12L	NM_053002	2
				MOSPD1	NM_019556	2
				MTVR2	NR_027025	2
				NEDD4	NM_198400	2
				NME8	NM_016616	2
				NUF2	NM_031423	2
				OAF	NM_178507	2
				OLIG2	NM_005806	2
				OSER1-DT	NR_038337	2
				PAQR4	NM_152341	2
				PART1	NR_024617	2
				PEMT	NM_148172	2
				PHF21A	NM_001101802	2
				PNPLA1	NM_001145717	2
				PTPRF	NM_002840	2
				RAB6B	NM_016577	2
				RGL4	NM_153615	2
				SRGAP2B	NR_034178	2
				TAS2R3	NM_016943	2
				TAS2R43	NM_176884	2
				TEX9	NM_198524	2
				THBS1	NM_003246	2
				TRABD2A	NM_001080824	2
				TRMT112	NM_016404	2
				VPS54	NM_016516	2
				ZNF569	NM_152484	2
				ACR	NM_001097	1
				AEBP1	NM_001129	1
				AHSA2P	NM_152392	1
				ALOX15	NM_001140	1
				ARID4A	NM_002892	1
				ATP8B1	NM_005603	1
				BACH2	NM_001170794	1
				C11orf80	NM_024650	1
				C1QTNF6	NM_031910	1
				CADM4	NM_145296	1
				CDC34	NM_004359	1
				CDKN2C	NM_078626	1
				CEP70	NM_024491	1
				CFD	NM_001928	1
				CTSE	NM_001910	1
				CXCL1	NM_001511	1
				CYP4F3	NM_001199209	1
				ECHDC3	NM_024693	1
				ECT2	NM_018098	1
				FNTA	NM_002027	1
				GABRB2	NM_021911	1
				GABRR2	NM_002043	1
				GALC	NM_000153	1
				GK	NM_001205019	1
				GNA12	NM_007353	1
				GYPE	NM_198682	1
				HLA-DQB1	NM_002123	1
				HSD3BP4	NR_033781	1
				IL2RB	NM_000878	1
				KIAA0408	NM_014702	1
				LGR6	NM_001017403	1
				LINC00485	NR_033855	1
				LINC00486	NR_027097	1
				LINC00637	NR_038436	1
				LINC00858	NR_038220	1
				LOC100133331	NR_028327	1
				MAOA	NM_000240	1
				MAPK8IP1P2	NR_026901	1
				MARCKS	NM_002356	1
				MORC4	NM_024657	1
				MST1P2	NR_027504	1
				MYH2	NM_001100112	1
				NADK2	NM_001085411	1
				NBEA	NM_015678	1
				NECAB2	NM_019065	1
				NLRP8	NM_176811	1
				OPLAH	NM_017570	1
				ORM1	NM_000607	1
				OSCAR	NM_206818	1
				PAX8-AS1	NR_015377	1
				PEAR1	NM_001080471	1
				PMCHL2	NR_003922	1
				POLQ	NM_199420	1
				PPAT	NM_002703	1
				PPP3CA	NM_000944	1
				PRKCQ	NM_006257	1
				PROSER3	NM_001039887	1
				RPL29P2	NR_002778	1
				RRP7BP	NR_002184	1
				RTTN	NM_173630	1
				S100A8	NM_002964	1
				S100P	NM_005980	1
				SBDSP1	NR_001588	1
				SH2D1A	NM_002351	1
				SH2D2A	NM_003975	1
				SIRPD	NM_178460	1
				SKAP2	NM_003930	1
				SLC16A10	NM_018593	1
				SLC48A1	NM_017842	1
				SLC6A20	NM_020208	1
				SMIM3	NM_032947	1
				SNORA27	NR_002575	1
				SPIRE2	NM_032451	1
				TRAPPC5	NM_001042462	1
				TTC24	NM_001105669	1
				TUBB2A	NM_001069	1
				UBE2E3	NM_182678	1
				USHBP1	NM_031941	1
				WNK1	NM_001184985	1
				YPEL4	NM_145008	1
				ZNF239	NM_001099283	1
				ZNF683	NM_173574	1
				ZNF787	NM_001002836	1
				ZNF865	NM_001195605	1

## Sheet: IBD vs control children
Gene	Transcript	Coefficient		Gene	Transcript	Count
(Intercept)		0.782528		TAS2R31	NM_176885	237
NBEAL1	NM_001114132	0.05		FNTA	NM_002027	234
FNTA	NM_002027	0.05		BLK	NM_001715	201
RAD23A	NM_005053	0.05		RAD23A	NM_005053	178
BLVRB	NM_000713	0.0239345		BCAM	NM_005581	176
BCAM	NM_005581	0.0140912		CDKN3	NM_005192	165
BIK	NM_001197	0.00361045		BIK	NM_001197	154
BLK	NM_001715	-0.05		RBM12B-AS1	NR_027259	147
TAS2R31	NM_176885	-0.05		MSMP	NM_001044264	138
PAXIP1-AS1	NR_028090	-0.05		YWHAG	NM_012479	138
				BLVRB	NM_000713	137
Lambda	Mean AUC (CV)	90%CI		NBEAL1	NM_001114132	132
0.2	0.95	0.89-1.0		FOXM1	NM_021953	123
				FCRL2	NM_030764	118
				YBX3P1	NR_027011	118
				FAM226A	NR_026595	114
				LUC7L	NM_201412	112
				UBE2D2	NM_003339	105
				CDC25C	NM_001790	102
				NPSR1-AS1	NR_015356	88
				C5orf34	NM_198566	85
				DEFA4	NM_001925	84
				FAM156B	NM_001099684	83
				MTRNR2L6	NM_001190487	78
				TSPO	NM_000714	76
				CYP1B1	NM_000104	71
				MITD1	NM_138798	71
				SERINC2	NM_178865	71
				IL11RA	NM_001142784	68
				GPRC5B	NM_016235	60
				ULBP1	NM_025218	60
				ARHGAP8	NM_001017526	59
				LINC00486	NR_027097	58
				ZNF767P	NR_027788	55
				CFAP44	NM_001164496	54
				HBQ1	NM_005331	54
				KLC3	NM_177417	50
				TSPAN2	NM_005725	50
				SNORA70F	NR_033309	49
				ANKRD36	NM_001164315	48
				METTL14	NM_020961	47
				ZNF154	NM_001085384	46
				SDC3	NM_014654	44
				SGIP1	NM_032291	44
				PARP15	NM_001113523	43
				LOC200772	NR_033841	41
				PAXIP1-AS1	NR_028090	41
				ZNF181	NM_001029997	41
				JCHAIN	NM_144646	38
				IL1RAP	NM_001167931	37
				GOLIM4	NM_014498	36
				GPER1	NM_001098201	36
				AZU1	NM_001700	35
				TMEM158	NM_015444	35
				ATP23	NM_033276	34
				ZNF93	NM_031218	34
				P2RY10	NM_198333	33
				PGF	NM_002632	33
				SNORA1	NR_003026	31
				APOL4	NM_145660	30
				SNORA7B	NR_002992	30
				ZNF385A	NM_001130967	30
				INSC	NM_001031853	28
				RPL8	NM_000973	26
				ZNF626	NM_001076675	26
				PTTG3P	NR_002734	25
				SCARNA9	NR_002569	25
				TPPP3	NM_015964	25
				GALNT14	NM_024572	24
				KCNK6	NM_004823	24
				ERMARD	NM_018341	23
				FAM226B	NR_026594	23
				MATN1-AS1	NR_034182	23
				ARHGEF37	NM_001001669	21
				PRDX2	NM_005809	21
				CD300LD	NM_001115152	20
				CRNKL1	NM_016652	20
				KLRC1	NM_002259	20
				CDC42EP1	NM_152243	19
				THEM5	NM_182578	19
				LINC01136	NR_034150	18
				RPL21	NM_000982	18
				RPL21P28	NR_026911	18
				TGFB1I1	NM_001042454	18
				ALDH4A1	NM_003748	17
				C1QC	NM_001114101	17
				MIR548I2	NR_031688	17
				PLCD3	NM_133373	17
				RANBP17	NM_022897	17
				SNORD15A	NR_000005	17
				ZNF483	NM_133464	17
				ABR	NM_021962	16
				CCNL1	NM_020307	16
				FOS	NM_005252	16
				HLA-DPA1	NM_033554	16
				CDKAL1	NM_017774	15
				HLA-DRB6	NR_001298	15
				LOC642846	NR_024374	15
				NTSR1	NM_002531	15
				PEX7	NM_000288	15
				REEP6	NM_138393	15
				TCTEX1D4	NM_001013632	15
				DEFA1B	NM_001042500	14
				LINC02167	NR_033985	14
				MOSPD3	NM_023948	14
				ZNF415	NM_018355	14
				ICAM1	NM_000201	13
				MELK	NM_014791	13
				PROK2	NM_001126128	13
				TEX9	NM_198524	13
				CFAP410	NM_004928	12
				FLJ40194	NR_034161	12
				IGFBP3	NM_000598	12
				NOL10	NM_024894	12
				ZNF683	NM_173574	12
				AHSP	NM_016633	11
				CCDC85C	NM_001144995	11
				DOK3	NM_024872	11
				SNORA74B	NR_002988	11
				ZNF675	NM_138330	11
				DLEU2L	NR_002771	10
				GLIS2	NM_032575	10
				GPR12	NM_005288	10
				LRFN3	NM_024509	10
				USP17L29	NM_001242332	10
				C8orf76	NM_032847	9
				DOP1A	NM_001199942	9
				HDGFL3	NM_016073	9
				KANSL3	NM_001115016	9
				KCNH8	NM_144633	9
				MMRN1	NM_007351	9
				PEMT	NM_148172	9
				TFDP1	NM_007111	9
				TLR2	NM_003264	9
				CSNK1A1L	NM_145203	8
				KCNJ13	NM_002242	8
				MFAP4	NM_001198695	8
				MPO	NM_000250	8
				PTCD2	NM_024754	8
				S100A6	NM_014624	8
				SIGLEC14	NM_001098612	8
				AOPEP	NM_001193329	7
				CENPK	NM_022145	7
				CHI3L1	NM_001276	7
				DHRS9	NM_001142271	7
				FOLR2	NM_001113536	7
				GOLGA2P5	NR_024261	7
				HIST1H2AI	NM_003509	7
				IKZF2	NM_016260	7
				MAK	NM_001242385	7
				OR2A7	NM_001005328	7
				PRTN3	NM_002777	7
				RBM38	NM_017495	7
				TM9SF1	NM_006405	7
				CCDC68	NM_025214	6
				EPB41L4A	NM_022140	6
				GADD45G	NM_006705	6
				HSD3BP4	NR_033781	6
				MEOX1	NM_004527	6
				MICU3	NM_181723	6
				MTVR2	NR_027025	6
				NA	NM_001013692	6
				NEK2	NM_002497	6
				SNORA38	NR_002971	6
				SSPN	NM_005086	6
				STXBP1	NM_003165	6
				ZNF215	NM_013250	6
				AGAP5	NM_001144000	5
				EMC3	NM_018447	5
				GPR89B	NM_001097616	5
				LINC00954	NR_033875	5
				SLC22A1	NM_003057	5
				SNAI3	NM_178310	5
				TAS2R46	NM_176887	5
				TUBB2A	NM_001069	5
				TUBB4A	NM_006087	5
				TUT7	NM_024617	5
				WLS	NM_024911	5
				ADAMTS6	NM_197941	4
				AGAP12P	NR_029396	4
				CENPT	NM_025082	4
				DNM1P46	NR_003260	4
				ECRP	NR_033909	4
				EFHC1	NM_018100	4
				FPR3	NM_002030	4
				GLIPR1L2	NM_152436	4
				HLA-B	NM_005514	4
				LILRA6	NM_024318	4
				LOC100132287	NR_028322	4
				MSH4	NM_002440	4
				NR3C2	NM_000901	4
				PCLO	NM_033026	4
				PLEKHB1	NM_001130034	4
				PRKCQ	NM_006257	4
				RAB6B	NM_016577	4
				RPL21P44	NR_027153	4
				SH3PXD2B	NM_001017995	4
				SPATA7	NM_018418	4
				STRBP	NM_018387	4
				TCEA3	NM_003196	4
				TRAPPC5	NM_001042462	4
				TREML5P	NR_002794	4
				BCL9L	NM_182557	3
				CEBPE	NM_001805	3
				CRYGS	NM_017541	3
				CXCL5	NM_002994	3
				CXCR1	NM_000634	3
				HIST1H2AJ	NM_021066	3
				IGF1R	NM_000875	3
				IGFBP7	NM_001553	3
				LONRF3	NM_001031855	3
				MASTL	NM_001172303	3
				MYH2	NM_001100112	3
				OPLAH	NM_017570	3
				POLQ	NM_199420	3
				POM121L12	NM_182595	3
				TBX21	NM_013351	3
				TINAG	NM_014464	3
				TSTA3	NM_003313	3
				TXNDC5	NM_030810	3
				USO1	NM_003715	3
				ZNF787	NM_001002836	3
				ADCY10P1	NR_026938	2
				AGAP9	NM_001190810	2
				ARF6	NM_001663	2
				C1orf226	NM_001135240	2
				CCR7	NM_001838	2
				CLPP	NM_006012	2
				CTSG	NM_001911	2
				CYP2D6	NM_000106	2
				CYP4F29P	NR_026755	2
				ELANE	NM_001972	2
				FAM207A	NM_058190	2
				FAM83A	NM_032899	2
				FCMR	NM_005449	2
				FN3K	NM_022158	2
				GZMK	NM_002104	2
				HLA-DRB1	NM_002124	2
				HPD	NM_002150	2
				KRT72	NM_080747	2
				LGALS2	NM_006498	2
				LY6G5B	NM_021221	2
				MPST	NM_021126	2
				NR4A1	NM_173157	2
				OVCA2	NM_080822	2
				REG4	NM_032044	2
				RNF182	NM_001165033	2
				RNF32	NM_001184997	2
				RRAS	NM_006270	2
				SCARNA3	NR_002998	2
				SEMA6B	NM_032108	2
				SLC2A9	NM_020041	2
				SNORD45A	NR_002749	2
				STXBP4	NM_178509	2
				SUSD4	NM_017982	2
				TARP	NM_001003806	2
				THBS1	NM_003246	2
				TJP2	NM_001170416	2
				TNFSF13	NM_172088	2
				TREML1	NM_178174	2
				ACHE	NM_015831	1
				ADAM23	NM_003812	1
				AK5	NM_174858	1
				ATP5F1EP2	NR_002162	1
				C17orf97	NM_001013672	1
				C19orf38	NM_001136482	1
				CACNB4	NM_000726	1
				CCDC15	NM_025004	1
				CD248	NM_020404	1
				COL12A1	NM_004370	1
				CSDE1	NM_001242891	1
				CTAGE9	NM_001145659	1
				DDIT4	NM_019058	1
				ETHE1	NM_014297	1
				FOXP3	NM_014009	1
				FSCN2	NM_012418	1
				HEMGN	NM_197978	1
				HP	NM_005143	1
				HSPA14	NM_016299	1
				IL5RA	NM_175726	1
				IQSEC2	NM_001111125	1
				IRAK1	NM_001569	1
				ITGB3	NM_000212	1
				IYD	NM_203395	1
				LAG3	NM_002286	1
				LINC00221	NR_027457	1
				LINC00471	NR_024079	1
				LOC644656	NR_036539	1
				LYPD2	NM_205545	1
				MAP4K3	NM_003618	1
				NA	NR_026810	1
				NA	NR_027042	1
				NAA80	NM_012191	1
				NDUFB3	NM_002491	1
				NEMP1	NM_001130963	1
				NME8	NM_016616	1
				OCLNP1	NR_026578	1
				P2RY13	NM_176894	1
				PEG10	NM_001172438	1
				PGM5P2	NR_002836	1
				PLVAP	NM_031310	1
				PPP1R35	NM_145030	1
				RAD51C	NM_058216	1
				RRP7BP	NR_002184	1
				SAP30BP	NM_013260	1
				SERPINB9P1	NR_033851	1
				SLC38A11	NM_001199148	1
				SLX4IP	NM_001009608	1
				SNORA79	NR_003021	1
				SOGA1	NM_080627	1
				SP140	NM_007237	1
				TK1	NM_003258	1
				TKT	NM_001135055	1
				TRABD2A	NM_001080824	1
				UBE2E3	NM_182678	1
				USHBP1	NM_031941	1

## Sheet: IBD vs control adults
Gene	Transcript	Coefficient		Gene	Transcript	Count
(Intercept)		0.730316		AP3S1	NM_001284	254
ADAMTS1	NM_006988	-0.00190701		KLRF1	NM_016523	197
METTL14	NM_020961	-0.00561991		PURA	NM_005859	174
STIM2	NM_001169118	-0.0261396		DTHD1	NM_001170700	164
SLX4IP	NM_001009608	-0.05		PIK3C2A	NM_002645	156
MYBL1	NM_001080416	-0.05		SLX4IP	NM_001009608	142
DTHD1	NM_001170700	-0.05		ADAMTS1	NM_006988	118
AP3S1	NM_001284	-0.05		PGF	NM_002632	104
PIK3C2A	NM_002645	-0.05		CD248	NM_020404	103
PURA	NM_005859	-0.05		GALNT14	NM_024572	102
KLRF1	NM_016523	-0.05		KMT2E-AS1	NR_024586	96
ERMARD	NM_018341	-0.05		SYTL2	NM_206927	96
SP140L	NM_138402	-0.05		FLJ40194	NR_034161	93
SYTL2	NM_206927	-0.05		ATP23	NM_033276	92
				SERINC2	NM_178865	87
Lambda	Mean AUC (CV)	90%CI		YBX3P1	NR_027011	86
0.15	0.86	0.75-0.98		SP140L	NM_138402	83
				TK1	NM_003258	81
				EMID1	NM_133455	79
				GUCY2GP	NR_028134	76
				UFL1	NM_015323	72
				REG4	NM_032044	70
				NPSR1-AS1	NR_015356	64
				MYBL1	NM_001080416	63
				SLC39A8	NM_001135146	63
				HCG4	NR_002139	62
				S100A10	NM_002966	61
				ERMARD	NM_018341	59
				LSM11	NM_173491	58
				PART1	NR_024617	54
				REXO1L2P	NR_003594	54
				CDC25C	NM_001790	53
				GSAP	NM_017439	53
				PHTF2	NM_001127358	52
				SUGT1P1	NR_003667	52
				IL17RA	NM_014339	51
				STXBP4	NM_178509	50
				METTL14	NM_020961	45
				TMEM181	NM_020823	45
				SLC35A5	NM_017945	44
				SMC2	NM_006444	43
				TMEM254	NM_025125	42
				ITLN1	NM_017625	41
				SYT12	NM_177963	41
				CEP57L1	NM_173830	39
				FEZ1	NM_005103	37
				MICAL3	NM_015241	37
				MMRN1	NM_007351	37
				UBE3A	NM_130839	37
				VPS9D1-AS1	NR_036480	37
				SCARNA5	NR_003008	36
				SMARCD3	NM_001003801	36
				PLB1	NM_153021	35
				ZIM3	NM_052882	34
				MOSPD1	NM_019556	33
				STIM2	NM_001169118	31
				GUSBP1	NR_027026	30
				ADM2	NM_024866	29
				SPRY2	NM_005842	28
				MTRNR2L6	NM_001190487	27
				SH2D1B	NM_053282	27
				USP53	NM_019050	27
				SLC6A19	NM_001003841	26
				USP17L24	NM_001242327	26
				ZNF556	NM_024967	26
				SLC26A4-AS1	NR_028137	25
				SLX1B	NM_024044	25
				TSTD3	NM_001195131	25
				USP17L26	NM_001242328	25
				BCAM	NM_005581	24
				CDR1	NM_004065	24
				MARCO	NM_006770	24
				PEG10	NM_001172438	24
				PRKY	NR_028062	24
				LINC00486	NR_027097	23
				NCKAP1	NM_205842	23
				KLRG1	NM_005810	22
				SLX1A	NM_001014999	22
				TMEM158	NM_015444	22
				TSPOAP1	NM_004758	22
				ZNF257	NM_033468	22
				PCDHA8	NM_018911	21
				RTTN	NM_173630	21
				THEM5	NM_182578	21
				TRAPPC5	NM_001042462	21
				TTI2	NM_001102401	21
				CELF3	NM_007185	20
				DOK6	NM_152721	20
				FKSG29	NR_024013	20
				ST3GAL4	NM_006278	20
				TMEM92	NM_001168215	20
				ATP5ME	NM_007100	19
				GABPB1-AS1	NR_024490	19
				HBD	NM_000519	19
				IL2RB	NM_000878	19
				LINC00588	NR_026772	19
				TAS2R30	NM_001097643	19
				SMAD9	NM_001127217	18
				CD300LD	NM_001115152	17
				MGC12916	NR_026880	17
				RAB3IL1	NM_013401	17
				TREML3P	NR_027256	17
				UBE2D2	NM_003339	17
				SEMA6B	NM_032108	16
				YIPF6	NM_173834	16
				CR2	NM_001877	15
				FLJ30679	NR_026674	15
				SMIM24	NM_001136503	15
				ST6GALNAC4	NM_175039	15
				ZNF878	NM_001080404	15
				DICER1	NM_030621	14
				FAM184B	NM_015688	14
				IFI27	NM_005532	14
				OLFML2B	NM_015441	14
				PTGS2	NM_000963	14
				RPS4Y1	NM_001008	14
				SMIM1	NM_001163724	14
				C2orf91	NM_001242815	13
				DSC1	NM_024421	13
				PARL	NM_018622	13
				USP17L25	NM_001242326	13
				ZNF865	NM_001195605	13
				C15orf54	NM_207445	12
				COL9A3	NM_001853	12
				GPAT3	NM_032717	12
				PFN1P2	NR_003242	12
				REV1	NM_016316	12
				TAS2R19	NM_176888	12
				TMEM176B	NM_001101312	12
				CCDC175	NM_001164399	11
				CFAP61	NM_015585	11
				ACKR1	NM_001122951	10
				CNN1	NM_001299	10
				FMNL2	NM_052905	10
				NECAB2	NM_019065	10
				RBM48	NR_026902	10
				SLC26A8	NM_001193476	10
				SLC37A3	NM_207113	10
				TM4SF19	NM_001204897	10
				TP53INP2	NM_021202	10
				WFS1	NM_006005	10
				ZNF239	NM_001099283	10
				B3GALT2	NM_003783	9
				C8orf37	NM_177965	9
				COX7B	NM_001866	9
				DEFA1B	NM_001042500	9
				FUT8	NM_178156	9
				LINC00965	NR_027000	9
				LOC284454	NR_036515	9
				LOC400655	NR_034133	9
				POLE2	NM_002692	9
				RNF165	NM_152470	9
				SRL	NM_001098814	9
				TRIM9	NM_015163	9
				ZCRB1	NM_033114	9
				ABHD18	NM_001039717	8
				CCR8	NM_005201	8
				EDAR	NM_022336	8
				HORMAD1	NM_032132	8
				PCDHB16	NM_020957	8
				PTGDS	NM_000954	8
				RPL7	NM_000971	8
				SNORA19	NR_002917	8
				UBE2Q2P2	NR_004847	8
				CA4	NM_000717	7
				DDX3Y	NM_004660	7
				FAM169A	NM_015566	7
				FAM72A	NM_001123168	7
				H1F0	NM_005318	7
				IFIT1B	NM_001010987	7
				KCNH8	NM_144633	7
				PAQR8	NM_133367	7
				RGL3	NM_001161616	7
				SEMA4A	NM_001193300	7
				TRABD2A	NM_001080824	7
				TSPO2	NM_001010873	7
				USP31	NM_020718	7
				ZNF718	NM_001039127	7
				ALOX15	NM_001140	6
				ARID4A	NM_002892	6
				BCL3	NM_005178	6
				INSC	NM_001031853	6
				ISCA1	NM_030940	6
				MRPS15	NM_031280	6
				NAIP	NM_004536	6
				ORM1	NM_000607	6
				PMCHL2	NR_003922	6
				RBBP6	NM_006910	6
				SIRPG	NM_018556	6
				SNX30	NM_001012994	6
				ZNF732	NM_001137608	6
				ATP6AP1L	NM_001017971	5
				AZU1	NM_001700	5
				CDKN2B	NM_004936	5
				CXCL8	NM_000584	5
				DEFA4	NM_001925	5
				FAM120AOS	NM_198841	5
				LINC00330	NR_038433	5
				LINC00515	NR_024092	5
				LINC00671	NR_027254	5
				LRRN3	NM_018334	5
				MAOB	NM_000898	5
				MCM8	NM_032485	5
				MLPH	NM_024101	5
				NT5M	NM_020201	5
				OCLNP1	NR_026578	5
				PADI4	NM_012387	5
				PLAAT2	NM_017878	5
				PPARG	NM_015869	5
				SIGLEC14	NM_001098612	5
				SLC16A7	NM_004731	5
				SLC9A3R2	NM_001130012	5
				SWT1	NM_001105518	5
				TREML5P	NR_002794	5
				TTC24	NM_001105669	5
				TTTY15	NR_001545	5
				USP32P2	NR_003554	5
				XCL1	NM_002995	5
				XPO1	NM_003400	5
				ZNF721	NM_133474	5
				AIM2	NM_004833	4
				ANKRD20A5P	NR_040113	4
				BCL7B	NM_001707	4
				C17orf97	NM_001013672	4
				C8orf88	NM_001190972	4
				CAPG	NM_001747	4
				COL7A1	NM_000094	4
				FSTL1	NM_007085	4
				HBZ	NM_005332	4
				HIST1H3G	NM_003534	4
				IRF3	NM_001571	4
				KIR2DL3	NM_015868	4
				LOC283194	NR_033853	4
				NEIL3	NM_018248	4
				NTN4	NM_021229	4
				OSCAR	NM_206818	4
				RPL23AP64	NR_003040	4
				RPL34-AS1	NR_026968	4
				SLC16A10	NM_018593	4
				SMURF2	NM_022739	4
				SPDYC	NM_001008778	4
				USP17L27	NM_001242330	4
				ZMPSTE24	NM_005857	4
				ZNF833P	NR_028594	4
				AHSP	NM_016633	3
				ANKRD37	NM_181726	3
				ARHGAP8	NM_001017526	3
				BLVRB	NM_000713	3
				BNC2	NM_017637	3
				BRI3	NM_015379	3
				CAMTA1	NM_015215	3
				CCDC85C	NM_001144995	3
				DND1	NM_194249	3
				EIF1AY	NM_004681	3
				FCRL5	NM_001195388	3
				GALC	NM_000153	3
				GSTA4	NM_001512	3
				GUK1	NM_001242840	3
				GUSBP2	NR_003504	3
				HLA-DQB1	NM_002123	3
				HLA-H	NR_001434	3
				HPCAL4	NM_016257	3
				ICA1	NM_022307	3
				IER3	NM_003897	3
				IL18R1	NM_003855	3
				IRAK1	NM_001569	3
				KCNG1	NM_002237	3
				MAP3K4	NM_005922	3
				MAP9	NM_001039580	3
				MERTK	NM_006343	3
				NID1	NM_002508	3
				ORM2	NM_000608	3
				P2RY14	NM_014879	3
				PTTG2	NM_006607	3
				RAB23	NM_016277	3
				RNF5P1	NR_003129	3
				SCFD1	NM_016106	3
				SNORA79	NR_003021	3
				TAS2R5	NM_018980	3
				TBCEL	NM_152715	3
				TDGF1P3	NR_002718	3
				TLR3	NM_003265	3
				TMEM147-AS1	NR_038396	3
				TREML4	NM_198153	3
				TSEN2	NM_001145392	3
				USP12	NM_182488	3
				ZNF451	NM_001031623	3
				AEBP1	NM_001129	2
				APEH	NM_001640	2
				ATP9A	NM_006045	2
				C19orf12	NM_001031726	2
				C5orf34	NM_198566	2
				CARNMT1	NM_152420	2
				CCDC17	NM_001114938	2
				CD8B	NM_172213	2
				CDC42EP1	NM_152243	2
				CHRNA2	NM_000742	2
				CXCL10	NM_001565	2
				DEFA1	NM_004084	2
				FAM43A	NM_153690	2
				FGF5	NM_004464	2
				GALNT5	NM_014568	2
				GOLGA2P10	NR_026811	2
				GSTO1	NM_004832	2
				HLA-DRB6	NR_001298	2
				HLA-G	NM_002127	2
				LINC00862	NR_040064	2
				LOC644656	NR_036539	2
				MARVELD1	NM_031484	2
				MTVR2	NR_027025	2
				NA	NR_026984	2
				PTMAP11	NR_028350	2
				REXO1L1P	NM_172239	2
				RGS10	NM_001005339	2
				RILP	NM_031430	2
				RNASE2	NM_002934	2
				RPL14	NM_003973	2
				RXYLT1	NM_014254	2
				SCAMP5	NM_138967	2
				SNORA53	NR_003015	2
				SYCP2	NM_014258	2
				TFAMP1	NR_001288	2
				TMC7	NM_024847	2
				TMEM126A	NM_032273	2
				TMEM160	NM_017854	2
				USP9Y	NM_004654	2
				VPS9D1	NM_004913	2
				ZFP69B	NM_023070	2
				ZNF438	NM_001143767	2
				ZNF683	NM_173574	2
				ABCB4	NM_000443	1
				ACPP	NM_001134194	1
				ANKRD20A8P	NR_003366	1
				APMAP	NM_020531	1
				B3GNT5	NM_032047	1
				BAG5	NM_001015049	1
				BCL9	NM_004326	1
				BEND5	NM_024603	1
				C12orf77	NM_001101339	1
				CELF1	NM_001025596	1
				CEP170P1	NR_003135	1
				DAND5	NM_152654	1
				EAPP	NM_018453	1
				FAM66C	NR_026788	1
				FCGR1A	NM_000566	1
				FHL2	NM_001450	1
				FKBP8	NM_012181	1
				FLT3LG	NM_001204502	1
				GALT	NM_000155	1
				HIST2H3D	NM_001123375	1
				HYAL4	NM_012269	1
				IFI27L2	NM_032036	1
				IQSEC1	NM_001134382	1
				ITGAD	NM_005353	1
				ITGB4	NM_000213	1
				KDM5D	NM_001146705	1
				KIF9-AS1	NR_033373	1
				LINC00648	NR_039996	1
				LINC01289	NR_038875	1
				LOC100287846	NR_037168	1
				MS4A4A	NM_148975	1
				MYOD1	NM_002478	1
				NEDD4	NM_198400	1
				NEFL	NM_006158	1
				NKAPP1	NR_027131	1
				NOS3	NM_000603	1
				OCLM	NM_022375	1
				OCRL	NM_000276	1
				ODR4	NM_017847	1
				OSGEPL1	NM_022353	1
				PATL2	NM_001145112	1
				PLCB1	NM_015192	1
				PPP1R35	NM_145030	1
				PRELP	NM_201348	1
				RAB32	NM_006834	1
				RPSA	NM_002295	1
				S100B	NM_006272	1
				SCARNA15	NR_003011	1
				SERPINB10	NM_005024	1
				SHISA4	NM_198149	1
				SIGLEC1	NM_023068	1
				SLC1A3	NM_004172	1
				SLC35G6	NM_001102614	1
				SPEG	NM_005876	1
				SRSF2	NM_003016	1
				TAS2R3	NM_016943	1
				TCEA3	NM_003196	1
				TCERG1L	NM_174937	1
				TMEM14A	NM_014051	1
				TMEM25	NM_032780	1
				TNRC6C	NM_001142640	1
				TUBB2A	NM_001069	1
				TUNAR	NR_038861	1
				UBE3C	NM_014671	1
				UBR7	NM_175748	1
				USP17L5	NM_001242329	1
				WDYHV1	NM_018024	1
				YBX1	NM_004559	1
				YPEL4	NM_145008	1
				ZNF208	NM_007153	1

## Sheet: severe CD vs control
Gene	Transcript	Coefficient		Gene	Transcript	Count
FCGR1A	NM_000566	0.05		FCGR1A	NM_000566	270
DUSP3	NM_004090	0.05		GALNT14	NM_024572	226
(Intercept)		-0.972301		LOC200772	NR_033841	192
				ZNF860	NM_001137674	161
Lambda	Mean AUC (CV)	90%CI		FCGR1B	NM_001017986	152
0.25	0.92	0.79-1		SCARNA5	NR_003008	144
				CD274	NM_014143	142
				DUSP3	NM_004090	141
				OPLAH	NM_017570	122
				WHRN	NM_015404	121
				CACNA1E	NM_001205293	116
				JCHAIN	NM_144646	108
				PGF	NM_002632	106
				ANKRD36	NM_001164315	105
				KIR2DL1	NM_014218	102
				PAXIP1-AS1	NR_028090	98
				FCGR1CP	NR_027484	95
				THEM5	NM_182578	94
				LOC642846	NR_024374	93
				PNPLA3	NM_025225	90
				MSMP	NM_001044264	82
				ARHGAP8	NM_001017526	75
				ITGB4	NM_000213	71
				YBX3P1	NR_027011	66
				CRYGS	NM_017541	65
				LRRC61	NM_023942	65
				CD248	NM_020404	64
				DOK4	NM_018110	63
				HECTD4	NM_001109662	63
				SERINC2	NM_178865	63
				DEFA4	NM_001925	59
				NA	NR_027042	59
				SGIP1	NM_032291	57
				CD53	NM_001040033	54
				DIP2C	NM_014974	54
				MTRNR2L6	NM_001190487	44
				RAB2B	NM_032846	44
				SDC3	NM_014654	44
				ZMYND10	NM_015896	44
				GPR52	NM_005684	43
				HDGFL3	NM_016073	43
				MT1L	NR_001447	43
				SIGLEC14	NM_001098612	43
				GUSBP2	NR_003504	39
				TLR5	NM_003268	39
				LINC00477	NR_029451	38
				PSME4	NM_014614	38
				RBM15	NM_022768	38
				IGLL5	NM_001178126	37
				LOC100132062	NR_028325	34
				YIPF6	NM_173834	34
				LOC400655	NR_034133	33
				SNORA70F	NR_033309	32
				LINC00937	NR_024420	31
				LOC100132287	NR_028322	31
				LYPD2	NM_205545	31
				FCRLA	NM_001184866	30
				MAK	NM_001242385	28
				OR6K3	NM_001005327	26
				ZNF718	NM_001039127	26
				BCAM	NM_005581	25
				CAPN5	NM_004055	25
				CENPS	NM_199294	25
				CHP2	NM_022097	25
				MMRN1	NM_007351	25
				PEG10	NM_001172438	25
				AZU1	NM_001700	24
				CCDC180	NM_020893	23
				CENPE	NM_001813	23
				RAD23A	NM_005053	23
				SNORA79	NR_003021	23
				NA	NM_001013692	22
				OSBPL10	NM_017784	22
				EXOSC6	NM_058219	21
				DAAM2	NM_001201427	20
				GSTM1	NM_000561	20
				NUTM2A-AS1	NR_024397	20
				PARP15	NM_001113523	20
				GZMK	NM_002104	19
				JDP2	NM_001135049	19
				LRRN3	NM_018334	19
				MAOB	NM_000898	19
				RBM12B-AS1	NR_027259	19
				ST7	NM_021908	19
				SLC26A8	NM_001193476	18
				LOC441666	NR_024380	17
				NA	NR_028290	17
				REG4	NM_032044	17
				SNORA19	NR_002917	17
				TAS2R43	NM_176884	17
				TMEM119	NM_181724	17
				TRIM9	NM_015163	17
				ALOX15	NM_001140	16
				DNAJB4	NM_007034	16
				EMC3	NM_018447	15
				KRT23	NM_015515	15
				PANX2	NM_052839	15
				ATP2B2	NM_001001331	14
				DSC2	NM_024422	14
				IGF2BP3	NM_006547	14
				TK1	NM_003258	14
				DOCK4	NM_014705	13
				ETV7	NM_016135	13
				LINC00327	NR_038995	13
				TMEM158	NM_015444	13
				GPR15	NM_005290	12
				INSC	NM_001031853	12
				KIR3DS1	NM_001083539	12
				PCLO	NM_033026	12
				TPPP3	NM_015964	12
				ANKRD22	NM_144590	11
				BIK	NM_001197	11
				BIRC2	NM_001166	11
				CCDC85C	NM_001144995	11
				FLT3LG	NM_001204502	11
				GPR160	NM_014373	11
				LOC100133331	NR_028327	11
				MAL	NM_002371	11
				MFAP4	NM_001198695	11
				TIAM2	NM_012454	11
				C1orf226	NM_001135240	10
				CD300LD	NM_001115152	10
				GASK1B	NM_001128424	10
				GPRC5B	NM_016235	10
				KIF27	NM_017576	10
				MS4A4A	NM_148975	10
				RFX2	NM_000635	10
				TRABD2A	NM_001080824	10
				YPEL4	NM_145008	10
				C2	NM_000063	9
				CRIP2	NM_001312	9
				FLJ40194	NR_034161	9
				LINC00174	NR_026873	9
				LOC100129917	NR_036511	9
				TCP11L2	NM_152772	9
				VAMP1	NM_014231	9
				CLEC1B	NM_016509	8
				KLF5	NM_001730	8
				LINC01094	NR_038303	8
				MAPK14	NM_139012	8
				PPP2R5B	NM_006244	8
				SPHK1	NM_182965	8
				TFDP1	NM_007111	8
				C4orf3	NM_001170330	7
				CDR1	NM_004065	7
				CEP57L1	NM_173830	7
				ELANE	NM_001972	7
				MAGED4B	NM_177535	7
				MOSPD1	NM_019556	7
				NPSR1-AS1	NR_015356	7
				SNORA2B	NR_002951	7
				STYK1	NM_018423	7
				SUSD4	NM_017982	7
				ACSM3	NM_005622	6
				BLK	NM_001715	6
				CBLN3	NM_001039771	6
				F13A1	NM_000129	6
				GNAL	NM_182978	6
				KIF18A	NM_031217	6
				NME8	NM_016616	6
				PARD3B	NM_152526	6
				PGM5	NM_021965	6
				SPDYC	NM_001008778	6
				TRIM23	NM_001656	6
				TSPO	NM_000714	6
				CTSG	NM_001911	5
				DACT1	NM_016651	5
				FAM114A2	NM_018691	5
				HACD1	NM_014241	5
				LILRA6	NM_024318	5
				NCR3	NM_147130	5
				RNF14	NM_183400	5
				ROBO1	NM_002941	5
				RPL21	NM_000982	5
				SCARNA2	NR_003023	5
				SLX1A	NM_001014999	5
				SRPK1	NM_003137	5
				YWHAG	NM_012479	5
				ZNF732	NM_001137608	5
				AXIN2	NM_004655	4
				CEP72	NM_018140	4
				DEFA1B	NM_001042500	4
				EPB41L4A	NM_022140	4
				GLIS2	NM_032575	4
				MPO	NM_000250	4
				MX1	NM_001178046	4
				OAS3	NM_006187	4
				PCDHB11	NM_018931	4
				PPDPF	NM_024299	4
				SLC2A1-AS1	NR_033967	4
				ZNF471	NM_020813	4
				ZNF569	NM_152484	4
				CD79B	NM_001039933	3
				CFAP45	NM_012337	3
				CFAP53	NM_145020	3
				CXCL8	NM_000584	3
				CYP2D6	NM_000106	3
				CYP4F29P	NR_026755	3
				DDX12P	NR_033399	3
				DNM1P35	NR_024595	3
				FNTA	NM_002027	3
				GLIPR1L2	NM_152436	3
				GNLY	NM_006433	3
				HBG1	NM_000559	3
				IFI27	NM_005532	3
				KLRF1	NM_016523	3
				KRT72	NM_080747	3
				MITD1	NM_138798	3
				NDUFB3	NM_002491	3
				OR2A42	NM_001001802	3
				PTGDS	NM_000954	3
				SHISA4	NM_198149	3
				SLC40A1	NM_014585	3
				SMIM24	NM_001136503	3
				TNFRSF13B	NM_012452	3
				USP18	NM_017414	3
				VPREB3	NM_013378	3
				WNK1	NM_001184985	3
				ZNF385D	NM_024697	3
				C2orf91	NM_001242815	2
				C6orf163	NM_001010868	2
				CAMK2N1	NM_018584	2
				CDKAL1	NM_017774	2
				CTAGE9	NM_001145659	2
				CUL4A	NM_001008895	2
				DISC2	NR_002227	2
				GPR12	NM_005288	2
				GUCY2GP	NR_028134	2
				HBG2	NM_000184	2
				HLA-DQB1	NM_002123	2
				HOMER2	NM_199330	2
				KRT73	NM_175068	2
				LINC00964	NR_027321	2
				LOC392196	NR_003275	2
				MAMLD1	NM_001177465	2
				NAIP	NM_004536	2
				NBEAL1	NM_001114132	2
				PFKFB3	NM_004566	2
				PPIAP30	NR_036506	2
				SCART1	NR_002934	2
				SLX1B	NM_024044	2
				SMOX	NM_175839	2
				TAS2R31	NM_176885	2
				TCEA3	NM_003196	2
				TDGF1P3	NR_002718	2
				TDRP	NM_175075	2
				TGFB1I1	NM_001042454	2
				TNFRSF17	NM_001192	2
				TPGS2	NM_015476	2
				TSEN2	NM_001145392	2
				XIST	NR_001564	2
				ZFR2	NM_015174	2
				ZNF608	NM_020747	2
				APOL4	NM_145660	1
				ASB9P1	NR_033769	1
				ATP6AP1L	NM_001017971	1
				BACE2	NM_012105	1
				BMERB1	NM_033201	1
				BTF3	NM_001037637	1
				CC2D2B	NM_001130446	1
				CCDC144CP	NR_023380	1
				CD55	NM_001114752	1
				CENPBD1	NM_145039	1
				CENPT	NM_025082	1
				CHRM3	NM_000740	1
				CNN3	NM_001839	1
				CNOT4	NM_001190850	1
				CXCR5	NM_001716	1
				CYP4F12	NM_023944	1
				EMID1	NM_133455	1
				EPHB2	NM_004442	1
				FAM74A4	NR_027461	1
				FGF5	NM_004464	1
				GOLGA6L9	NM_198181	1
				IFFO2	NM_001136265	1
				KDM7A	NM_030647	1
				KIF21A	NM_001173464	1
				KLHDC8A	NM_018203	1
				KREMEN1	NM_032045	1
				LEF1	NM_016269	1
				LINC00330	NR_038433	1
				LINC00939	NR_034132	1
				LIPN	NM_001102469	1
				LL22NC03-63E9.3	NR_027426	1
				LRFN3	NM_024509	1
				MBNL3	NM_018388	1
				MID2	NM_012216	1
				MYBL2	NM_002466	1
				NSG1	NM_001040101	1
				PAQR8	NM_133367	1
				PHTF1	NM_006608	1
				PLB1	NM_153021	1
				PLIN4	NM_001080400	1
				POU5F1P4	NR_034180	1
				RANBP17	NM_022897	1
				RGS10	NM_001005339	1
				RNF182	NM_001165033	1
				RPL21P28	NR_026911	1
				S100P	NM_005980	1
				SLC26A4-AS1	NR_028137	1
				SMIM12	NM_138428	1
				SPTSSB	NM_001040100	1
				TAS2R30	NM_001097643	1
				TAS2R39	NM_176881	1
				THBD	NM_000361	1
				THRB	NM_000461	1
				TMC5	NM_001105248	1
				TMEM176B	NM_001101312	1
				TMEM92	NM_001168215	1
				TTC24	NM_001105669	1
				UHRF2	NM_152896	1
				USP17L2	NM_201402	1
				ZNF154	NM_001085384	1

## Sheet: severe UC vs control
Gene	Transcript	Coefficient		Gene	Transcript	Count
ITGB4	NM_000213	0.05		PURA	NM_005859	265
BIK	NM_001197	0.05		GALNT14	NM_024572	251
CACNA1E	NM_001205293	0.05		BIK	NM_001197	234
PGLYRP1	NM_005091	0.05		ITGB4	NM_000213	196
DOK4	NM_018110	0.05		CACNA1E	NM_001205293	193
LRRC61	NM_023942	0.05		NPSR1-AS1	NR_015356	185
GALNT14	NM_024572	0.05		SNORA19	NR_002917	183
TXNDC5	NM_030810	0.05		JCHAIN	NM_144646	152
JCHAIN	NM_144646	0.05		PGLYRP1	NM_005091	138
NATD1	NM_152914	0.05		DOK4	NM_018110	131
FCGR1A	NM_000566	0.0254959		TXNDC5	NM_030810	129
NQO2	NM_000904	0.0213192		SLC6A19	NM_001003841	127
IGLL5	NM_001178126	0.00982443		LRRC61	NM_023942	122
SMARCAD1	NM_001128430	-0.0101608		FCGR1A	NM_000566	117
LYPD2	NM_205545	-0.0262672		PIK3C2A	NM_002645	108
PIK3C2A	NM_002645	-0.05		FLJ40194	NR_034161	107
PURA	NM_005859	-0.05		HIST3H2BB	NM_175055	104
SNORA19	NR_002917	-0.05		IGLL5	NM_001178126	96
NPSR1-AS1	NR_015356	-0.05		LCE3E	NM_178435	89
(Intercept)		-0.972416		NATD1	NM_152914	88
				NQO2	NM_000904	84
Lambda	Mean AUC (CV)	90%CI		LYPD2	NM_205545	73
0.15	0.9	0.73-1.0		YBX3P1	NR_027011	72
				HEMGN	NM_197978	71
				SNORA1	NR_003026	71
				THEM5	NM_182578	70
				SERINC2	NM_178865	66
				SCARNA5	NR_003008	63
				SMARCAD1	NM_001128430	63
				OTOS	NM_148961	62
				CEP83	NM_001042399	61
				ESPN	NM_031475	61
				CD248	NM_020404	56
				REG4	NM_032044	56
				SMIM24	NM_001136503	55
				SGIP1	NM_032291	52
				BCAM	NM_005581	51
				SYTL2	NM_206927	49
				MMRN1	NM_007351	48
				RAD23A	NM_005053	47
				MZB1	NM_016459	42
				RAB3IL1	NM_013401	42
				PGF	NM_002632	41
				SHISA7	NM_001145176	41
				FN3K	NM_022158	39
				TPPP3	NM_015964	39
				FOXD4L5	NM_001126334	36
				TK1	NM_003258	33
				ARHGEF40	NM_018071	32
				GPRC5B	NM_016235	31
				YPEL4	NM_145008	31
				MAK	NM_001242385	30
				INSC	NM_001031853	28
				METTL14	NM_020961	28
				TCEA3	NM_003196	28
				JDP2	NM_001135049	27
				PCDHB16	NM_020957	27
				DDX12P	NR_033399	26
				GUCY2GP	NR_028134	26
				SNORA79	NR_003021	26
				CFAP61	NM_015585	25
				SLC16A7	NM_004731	25
				UPB1	NM_016327	25
				ZNF878	NM_001080404	24
				ARHGAP8	NM_001017526	23
				SLC26A4-AS1	NR_028137	23
				CDR1	NM_004065	22
				EPHA4	NM_004438	22
				ANKRD22	NM_144590	20
				CD274	NM_014143	20
				LINC00471	NR_024079	20
				NOS3	NM_000603	20
				SH3RF3	NM_001099289	20
				FAM74A4	NR_027461	19
				FAM83A	NM_032899	19
				IL17RA	NM_014339	19
				LOC100132287	NR_028322	19
				SNORD57	NR_002738	19
				AOC2	NM_009590	18
				GPAT3	NM_032717	18
				LINC00547	NR_040244	18
				NKAIN3-IT1	NR_027378	18
				SIGLEC14	NM_001098612	18
				COL9A3	NM_001853	17
				HECTD4	NM_001109662	17
				LYVE1	NM_006691	17
				YIPF6	NM_173834	17
				ARID3A	NM_005224	16
				LOC100129138	NR_033990	16
				NT5DC2	NM_001134231	16
				SLX1A	NM_001014999	16
				TNFRSF17	NM_001192	16
				ERMARD	NM_018341	15
				ITM2C	NM_030926	15
				MEIS3P1	NR_002211	15
				CD55	NM_001114752	14
				MSC	NM_005098	14
				NTSR1	NM_002531	14
				ELOA3B	NM_001100817	13
				PODNL1	NM_001146254	13
				PRDX2	NM_005809	13
				SLC26A8	NM_001193476	13
				TEX9	NM_198524	13
				ZNF720	NM_001130913	13
				CHAD	NM_001267	12
				DLEU2L	NR_002771	12
				IFNG	NM_000619	12
				PLB1	NM_153021	12
				FCGR1B	NM_001017986	11
				GPR160	NM_014373	11
				IFI27	NM_005532	11
				LINC01881	NR_024437	11
				TMEM88	NM_203411	11
				GPR12	NM_005288	10
				GYPC	NM_002101	10
				LOC100132062	NR_028325	10
				MAPK8IP1P2	NR_026901	10
				MIR548I2	NR_031688	10
				RAB4A	NM_004578	10
				APCDD1	NM_153000	9
				GLDC	NM_000170	9
				HPD	NM_002150	9
				TAS2R41	NM_176883	9
				DPY19L2	NM_173812	8
				EFCAB13	NM_152347	8
				GCSAM	NM_001190259	8
				GLIS2	NM_032575	8
				HORMAD1	NM_032132	8
				PDE9A	NM_001001567	8
				TFDP1	NM_007111	8
				TRABD2A	NM_001080824	8
				BLVRB	NM_000713	7
				C2orf91	NM_001242815	7
				CD38	NM_001775	7
				CLUHP3	NR_024034	7
				ELOA3D	NM_001242907	7
				FOXM1	NM_021953	7
				MPO	NM_000250	7
				NA	NM_001013692	7
				AQP1	NM_001185060	6
				KLHL14	NM_020805	6
				NUTM2A-AS1	NR_024397	6
				PLAAT2	NM_017878	6
				PLEK2	NM_016445	6
				RAB6B	NM_016577	6
				RPP38-DT	NM_153244	6
				SRGAP2B	NR_034178	6
				TIFAB	NM_001099221	6
				ZNF257	NM_033468	6
				CEP57L1	NM_173830	5
				DEFA4	NM_001925	5
				FBXO9	NM_033481	5
				GSTA4	NM_001512	5
				KLF1	NM_006563	5
				MYBL1	NM_001080416	5
				NA	NM_182832	5
				NEDD4L	NM_001144967	5
				NFATC2	NM_173091	5
				NLRP6	NM_138329	5
				RAB2B	NM_032846	5
				REXO1L2P	NR_003594	5
				SMG1P7	NR_033959	5
				AVPR2	NM_000054	4
				CEP170P1	NR_003135	4
				DNAJB4	NM_007034	4
				GPR4	NM_005282	4
				KLC3	NM_177417	4
				KREMEN1	NM_032045	4
				MT1L	NR_001447	4
				OLR1	NM_002543	4
				PARD3	NM_019619	4
				PCM1	NM_006197	4
				RAPGEFL1	NM_016339	4
				SLFN14	NM_001129820	4
				SMIM3	NM_032947	4
				SNX32	NM_152760	4
				VSIG4	NM_007268	4
				WDR60	NM_018051	4
				ARG2	NM_001172	3
				BEND5	NM_024603	3
				C18orf54	NM_173529	3
				CDC34	NM_004359	3
				CEACAM6	NM_002483	3
				CHML	NM_001821	3
				COL7A1	NM_000094	3
				EDAR	NM_022336	3
				GINS2	NM_016095	3
				HBZ	NM_005332	3
				HLA-B	NM_005514	3
				HMBS	NM_000190	3
				KLF5	NM_001730	3
				OLIG2	NM_005806	3
				OR2T3	NM_001005495	3
				OXER1	NM_148962	3
				RAB20	NM_017817	3
				RBM38	NM_017495	3
				RTKN2	NM_145307	3
				SSTR5-AS1	NR_027242	3
				TMEM91	NM_001042595	3
				TREML1	NM_178174	3
				TTC24	NM_001105669	3
				ZNF732	NM_001137608	3
				AGAP7P	NM_001077685	2
				ALAS2	NM_000032	2
				ASB9P1	NR_033769	2
				C1QB	NM_000491	2
				CLDN19	NM_148960	2
				CLEC1B	NM_016509	2
				CNTNAP2	NM_014141	2
				CXCL10	NM_001565	2
				CXCR1	NM_000634	2
				DSC2	NM_024422	2
				FAM169A	NM_015566	2
				FCGR1CP	NR_027484	2
				FOS	NM_005252	2
				LINC01252	NR_033890	2
				LOC389834	NR_027420	2
				MARCKS	NM_002356	2
				NPAS2	NM_002518	2
				NRIP1	NM_003489	2
				OR2A4	NM_030908	2
				RAB23	NM_016277	2
				SUSD4	NM_017982	2
				TREML4	NM_198153	2
				USP17L6P	NR_027279	2
				ZG16	NM_152338	2
				AK5	NM_174858	1
				AZU1	NM_001700	1
				BMERB1	NM_033201	1
				CD8A	NM_171827	1
				CD8B	NM_172213	1
				CDH17	NM_004063	1
				CDKN3	NM_005192	1
				CENPE	NM_001813	1
				CFH	NM_000186	1
				CLPP	NM_006012	1
				CTAGE15	NM_001008747	1
				CYP4F3	NM_001199209	1
				DNPH1	NM_006443	1
				ELOA3	NM_145653	1
				EPB41L4A	NM_022140	1
				GAS6	NM_000820	1
				GGT6	NM_001122890	1
				GPR84	NM_020370	1
				HIST1H4L	NM_003546	1
				HLA-DQA2	NM_020056	1
				KLRC4	NM_013431	1
				LDHAL6B	NM_033195	1
				LOC100272217	NR_027440	1
				LOC100288637	NR_038253	1
				LOXHD1	NM_144612	1
				LRRN1	NM_020873	1
				MARVELD3	NM_001017967	1
				MRS2P2	NR_024072	1
				MRTFA	NM_020831	1
				MTVR2	NR_027025	1
				OSBP2	NM_030758	1
				PEMT	NM_148172	1
				PI3	NM_002638	1
				PIM3	NM_001001852	1
				POLR1D	NM_152705	1
				PPIAP30	NR_036506	1
				RBM48	NR_026902	1
				RGS10	NM_001005339	1
				RPPH1	NR_002312	1
				SERPINB10	NM_005024	1
				SLC52A1	NM_017986	1
				TAS2R3	NM_016943	1
				TLR5	NM_003268	1
				TMEM147-AS1	NR_038396	1
				U2AF1L4	NM_144987	1
				UBE3A	NM_130839	1
				UHRF1	NM_001048201	1
				VWCE	NM_152718	1
